# Supplementary material for: 1,4,5,8-Tetra-n-butyl­anthracene
Source: Acta Crystallogr Sect E Struct Rep Online. 2010 Sep 15;66(Pt 10):o2565. doi: 10.1107/S1600536810035877 (PMC2983141; doi:10.1107/S1600536810035877)
Supplement: Supplementary file 1 [file e-66-o2565-sup1.cif]

##############################################################################
###                                                                        ###
###        Electronic paper (Acta Crystallographica Section E)             ###
###                                                                        ###
##############################################################################
#                                                                            #
# This CIF contains the data in a paper accepted for publication in Acta     #
# Crystallographica Section E. It conforms to the requirements of Notes      #
# for Authors for Section E, and has been peer reviewed under the auspices   #
# of the IUCr Commission on Journals.                                        #
#                                                                            #
# Full details of the Crystallographic Information File format               #
# are given in the paper "The Crystallographic Information File (CIF):       #
# a New Standard Archive File for Crystallography" by S. R. Hall, F. H.      #
# Allen and I. D. Brown [Acta Cryst. (1991), A47, 655-685].                  #
#                                                                            #
# The current version of the core CIF dictionary is obtainable from          #
# ftp://ftp.iucr.org/pub/cif_core.dic. The current version number is 2.4.    #
#                                                                            #
# Software is freely available for graphical display of the structure(s) in  #
# this CIF.  For information consult the CIF home page http://www.iucr.org/  #
# cif/home.html                                                              #
#                                                                            #
# This file may be used for bona fide research purposes within the           #
# scientific community so long as proper attribution is given to the journal # 
# article from which it was obtained.                                        #
#                                                                            #
##############################################################################
                                             
data_global
_audit_creation_method     'WinGX'
_journal_date_recd_electronic     2010-07-27
_journal_date_accepted     2010-09-07
_journal_name_full     'Acta Crystallographica, Section E'
_journal_year     2010
_journal_volume     66
_journal_issue     10
_journal_page_first     o2565
_journal_page_last     o2565
_journal_paper_category     QO
_journal_coeditor_code     YA2127
_publ_contact_author_name     'Dr Chitoshi Kitamura'
_publ_contact_author_address
;
Department of Materials Science and Chemistry
Graduate School of Engineering
University of Hyogo
2167 Shosha, Himeji, Hyogo 671-2280
Japan
;
_publ_contact_author_email     'kitamura@eng.u-hyogo.ac.jp'
_publ_contact_author_fax     '+81-79-267-4888'
_publ_contact_author_phone     '+81-79-267-4888'
_publ_section_title
;
1,4,5,8-Tetra-<i>n</i>-butylanthracene
;
loop_
    _publ_author_name
    _publ_author_address
    'Kitamura, Chitoshi'
;
  Department of Materials Science and Chemistry
  Graduate School of Engineering
  University of Hyogo
  2167 Shosha, Himeji, Hyogo 671-2280, Japan
;
    'Tsukuda, Hideki'
;
  Department of Materials Science and Chemistry
  Graduate School of Engineering
  University of Hyogo
  2167 Shosha, Himeji, Hyogo 671-2280, Japan
;
    'Kawase, Takeshi'
;
  Department of Materials Science and Chemistry
  Graduate School of Engineering
  University of Hyogo
  2167 Shosha, Himeji, Hyogo 671-2280, Japan
;
    'Kobayashi, Takashi'
;
  Department of Physics and Electronics
  Graduate School of Engineering
  Osaka Prefecture University
  1-1 Gakuencho, Naka-ku, Sakai, Osaka 599-8531, Japan
;
    'Naito, Hiroyoshi'
;
  Department of Physics and Electronics
  Graduate School of Engineering
  Osaka Prefecture University
  1-1 Gakuencho, Naka-ku, Sakai, Osaka 599-8531, Japan
;
data_I
_chemical_name_systematic
;
1,4,5,8-Tetra-<i>n</i>-butylanthracene
;
_chemical_formula_moiety     'C30 H42'
_chemical_formula_sum     'C30 H42'
_chemical_formula_iupac     'C30 H42'
_chemical_formula_weight     402.64
_chemical_melting_point     368
_symmetry_cell_setting     triclinic
_symmetry_space_group_name_H-M     'P -1'
_symmetry_space_group_name_Hall     '-P 1'
loop_
    _symmetry_equiv_pos_as_xyz
    'x, y, z'
    '-x, -y, -z'
_cell_length_a     4.793(2)
_cell_length_b     11.497(6)
_cell_length_c     11.753(6)
_cell_angle_alpha     83.052(14)
_cell_angle_beta     82.205(15)
_cell_angle_gamma     83.202(15)
_cell_volume     633.5(5)
_cell_formula_units_Z     1
_cell_measurement_reflns_used     1148
_cell_measurement_theta_min     2.4
_cell_measurement_theta_max     30.0
_cell_measurement_temperature     223
_exptl_crystal_description     needle
_exptl_crystal_colour     colorless
_exptl_crystal_size_max     0.50
_exptl_crystal_size_mid     0.05
_exptl_crystal_size_min     0.02
_exptl_crystal_density_diffrn     1.055
_exptl_crystal_density_meas     ?
_exptl_crystal_density_method     'not measured'
_exptl_crystal_F_000     222
_exptl_absorpt_coefficient_mu     0.06
_exptl_absorpt_correction_type     numerical
_exptl_absorpt_process_details     '(NUMABS; Higashi, 2000)'
_exptl_absorpt_correction_T_min     0.988
_exptl_absorpt_correction_T_max     0.999
_exptl_special_details     ?
_diffrn_ambient_temperature     223
_diffrn_radiation_type     MoK\a
_diffrn_radiation_wavelength     0.71073
_diffrn_radiation_source     'rotating-anode X-ray tube'
_diffrn_radiation_monochromator     graphite
_diffrn_measurement_device_type     'Rigaku/MSC Mercury CCD area-detector'
_diffrn_measurement_method     '\f and \w'
_diffrn_detector_area_resol_mean     14.7059
_diffrn_reflns_number     5371
_diffrn_reflns_av_R_equivalents     0.033
_diffrn_reflns_theta_min     2.6
_diffrn_reflns_theta_max     28.3
_diffrn_reflns_theta_full     28.3
_diffrn_measured_fraction_theta_max     0.982
_diffrn_measured_fraction_theta_full     0.982
_diffrn_reflns_limit_h_min     -6
_diffrn_reflns_limit_h_max     5
_diffrn_reflns_limit_k_min     -12
_diffrn_reflns_limit_k_max     15
_diffrn_reflns_limit_l_min     -10
_diffrn_reflns_limit_l_max     15
_diffrn_standards_number     0
_diffrn_standards_interval_count     .
_diffrn_standards_interval_time     .
_diffrn_standards_decay_%     ?
_refine_special_details
;
 Refinement of F^2^ against ALL reflections.  The weighted R-factor wR and
 goodness of fit S are based on F^2^, conventional R-factors R are based
 on F, with F set to zero for negative F^2^. The threshold expression of
 F^2^ > 2\s(F^2^) is used only for calculating R-factors(gt) etc. and is
 not relevant to the choice of reflections for refinement.  R-factors based
 on F^2^ are statistically about twice as large as those based on F, and R-
 factors based on ALL data will be even larger.
;
_reflns_number_total     3103
_reflns_number_gt     1361
_reflns_threshold_expression     I>2\s(I)
_refine_ls_structure_factor_coef     Fsqd
_refine_ls_matrix_type     full
_refine_ls_R_factor_all     0.155
_refine_ls_R_factor_gt     0.073
_refine_ls_wR_factor_gt     0.184
_refine_ls_wR_factor_ref     0.246
_refine_ls_goodness_of_fit_ref     0.98
_refine_ls_restrained_S_all     0.98
_refine_ls_number_reflns     3103
_refine_ls_number_parameters     138
_refine_ls_number_restraints     0
_refine_ls_hydrogen_treatment     constr
_refine_ls_weighting_scheme     calc
_refine_ls_weighting_details
                 'calc w=1/[\s^2^(Fo^2^)+(0.1174P)^2^] where P=(Fo^2^+2Fc^2^)/3'
_atom_sites_solution_hydrogens     geom
_atom_sites_solution_primary     direct
_refine_ls_shift/su_max     0.000
_refine_ls_shift/su_mean     0
_refine_diff_density_max     0.31
_refine_diff_density_min     -0.17
_refine_ls_extinction_method     none
loop_
    _atom_type_symbol
    _atom_type_description
    _atom_type_scat_dispersion_real
    _atom_type_scat_dispersion_imag
    _atom_type_scat_source
    C C 0.0033 0.0016 'International Tables Vol C Tables 4.2.6.8 and 6.1.1.4'
    H H 0 0 'International Tables Vol C Tables 4.2.6.8 and 6.1.1.4'
_computing_data_collection     'CrystalClear (Rigaku/MSC, 2006)'
_computing_cell_refinement     'CrystalClear (Rigaku/MSC, 2006)'
_computing_data_reduction     'CrystalClear (Rigaku/MSC, 2006)'
_computing_structure_solution     'SIR2004 (Burla <i>et al.</i>, 2005)'
_computing_structure_refinement     'SHELXL97 (Sheldrick, 2008)'
_computing_molecular_graphics     'ORTEP-3 for Windows (Farrugia, 1997)'
_computing_publication_material     'WinGX (Farrugia, 1999)'
loop_
    _atom_site_type_symbol
    _atom_site_label
    _atom_site_fract_x
    _atom_site_fract_y
    _atom_site_fract_z
    _atom_site_U_iso_or_equiv
    _atom_site_adp_type
    _atom_site_calc_flag
    _atom_site_refinement_flags
    _atom_site_occupancy
    _atom_site_disorder_assembly
    _atom_site_disorder_group
    C C1 0.7400(4) 0.4153(2) 0.3252(2) 0.0481(6) Uani d . 1 . .
    C C2 0.8025(5) 0.2989(2) 0.3077(2) 0.0584(7) Uani d . 1 . .
    H H2 0.7214 0.2695 0.25 0.07 Uiso calc R 1 . .
    C C3 0.9869(5) 0.2214(2) 0.3745(2) 0.0583(7) Uani d . 1 . .
    H H3 1.0259 0.1424 0.3588 0.07 Uiso calc R 1 . .
    C C4 1.1078(4) 0.2577(2) 0.4598(2) 0.0481(6) Uani d . 1 . .
    C C5 1.0540(4) 0.37919(19) 0.48075(18) 0.0423(6) Uani d . 1 . .
    C C6 0.8697(4) 0.45829(19) 0.41302(18) 0.0430(6) Uani d . 1 . .
    C C7 0.8223(4) 0.5758(2) 0.43552(18) 0.0461(6) Uani d . 1 . .
    H H7 0.7003 0.6274 0.3918 0.055 Uiso calc R 1 . .
    C C8 0.5481(4) 0.4958(2) 0.2522(2) 0.0544(7) Uani d . 1 . .
    H H8A 0.424 0.5482 0.3016 0.065 Uiso calc R 1 . .
    H H8B 0.428 0.4482 0.2198 0.065 Uiso calc R 1 . .
    C C9 0.7059(4) 0.5708(2) 0.1533(2) 0.0560(7) Uani d . 1 . .
    H H9A 0.8283 0.6173 0.1858 0.067 Uiso calc R 1 . .
    H H9B 0.8281 0.5182 0.1035 0.067 Uiso calc R 1 . .
    C C10 0.5175(5) 0.6530(2) 0.0806(2) 0.0684(8) Uani d . 1 . .
    H H10A 0.3991 0.7072 0.1298 0.082 Uiso calc R 1 . .
    H H10B 0.3916 0.6069 0.0495 0.082 Uiso calc R 1 . .
    C C11 0.6765(7) 0.7242(3) -0.0187(3) 0.0873(10) Uani d . 1 . .
    H H11A 0.8021 0.7701 0.0111 0.131 Uiso calc R 1 . .
    H H11B 0.5427 0.7767 -0.0606 0.131 Uiso calc R 1 . .
    H H11C 0.7867 0.6714 -0.0703 0.131 Uiso calc R 1 . .
    C C12 1.2822(5) 0.1713(2) 0.5349(2) 0.0563(7) Uani d . 1 . .
    H H12A 1.4472 0.2077 0.5493 0.068 Uiso calc R 1 . .
    H H12B 1.3514 0.1022 0.4939 0.068 Uiso calc R 1 . .
    C C13 1.1155(5) 0.1314(2) 0.6507(2) 0.0563(7) Uani d . 1 . .
    H H13A 1.0287 0.2014 0.6872 0.068 Uiso calc R 1 . .
    H H13B 0.9622 0.0881 0.636 0.068 Uiso calc R 1 . .
    C C14 1.2883(5) 0.0551(2) 0.7335(2) 0.0708(8) Uani d . 1 . .
    H H14A 1.4368 0.0995 0.751 0.085 Uiso calc R 1 . .
    H H14B 1.3813 -0.0135 0.6961 0.085 Uiso calc R 1 . .
    C C15 1.1173(6) 0.0126(3) 0.8457(2) 0.0865(10) Uani d . 1 . .
    H H15A 1.0222 0.0798 0.8828 0.13 Uiso calc R 1 . .
    H H15B 1.2427 -0.0335 0.8963 0.13 Uiso calc R 1 . .
    H H15C 0.9777 -0.0359 0.8297 0.13 Uiso calc R 1 . .
loop_
    _atom_site_aniso_label
    _atom_site_aniso_U_11
    _atom_site_aniso_U_22
    _atom_site_aniso_U_33
    _atom_site_aniso_U_12
    _atom_site_aniso_U_13
    _atom_site_aniso_U_23
    C1 0.0437(10) 0.0523(15) 0.0476(13) -0.0138(10) -0.0001(9) 0.0003(11)
    C2 0.0682(14) 0.0565(17) 0.0521(15) -0.0177(12) -0.0026(12) -0.0069(13)
    C3 0.0745(14) 0.0430(14) 0.0546(15) -0.0093(11) 0.0047(12) -0.0055(12)
    C4 0.0515(11) 0.0456(14) 0.0438(13) -0.0073(10) 0.0046(10) -0.0005(11)
    C5 0.0422(10) 0.0419(13) 0.0403(12) -0.0073(9) 0.0048(9) -0.0025(10)
    C6 0.0393(10) 0.0465(14) 0.0409(12) -0.0092(9) 0.0042(9) -0.0014(11)
    C7 0.0430(10) 0.0493(15) 0.0426(12) -0.0051(9) 0.0012(9) 0.0022(10)
    C8 0.0469(11) 0.0663(17) 0.0508(14) -0.0147(11) -0.0041(10) -0.0035(12)
    C9 0.0501(11) 0.0670(17) 0.0487(14) -0.0074(11) -0.0058(10) 0.0034(12)
    C10 0.0667(14) 0.073(2) 0.0632(17) -0.0037(13) -0.0133(13) 0.0043(15)
    C11 0.105(2) 0.085(2) 0.070(2) -0.0111(17) -0.0247(17) 0.0186(17)
    C12 0.0641(13) 0.0464(15) 0.0532(15) -0.0004(11) 0.0033(11) -0.0006(12)
    C13 0.0617(12) 0.0459(15) 0.0572(15) -0.0038(10) -0.0026(11) 0.0041(12)
    C14 0.0745(15) 0.070(2) 0.0613(17) 0.0007(13) -0.0017(13) 0.0026(15)
    C15 0.108(2) 0.085(2) 0.0570(18) 0.0006(17) -0.0018(16) 0.0125(16)
_geom_special_details
;
 All s.u.'s (except the s.u. in the dihedral angle between two l.s. planes)
 are estimated using the full covariance matrix.  The cell s.u.'s are taken
 into account individually in the estimation of s.u.'s in distances, angles
 and torsion angles; correlations between s.u.'s in cell parameters are only
 used when they are defined by crystal symmetry.  An approximate (isotropic)
 treatment of cell s.u.'s is used for estimating s.u.'s involving l.s. planes.
;
loop_
    _geom_bond_atom_site_label_1
    _geom_bond_atom_site_label_2
    _geom_bond_site_symmetry_2
    _geom_bond_distance
    _geom_bond_publ_flag
    C1 C2 . 1.370(3) ?
    C1 C6 . 1.438(3) ?
    C1 C8 . 1.503(3) ?
    C2 C3 . 1.422(3) ?
    C2 H2 . 0.94 ?
    C3 C4 . 1.353(3) ?
    C3 H3 . 0.94 ?
    C4 C5 . 1.435(3) ?
    C4 C12 . 1.502(3) ?
    C5 C7 2_766 1.394(3) ?
    C5 C6 . 1.438(3) ?
    C6 C7 . 1.394(3) ?
    C7 C5 2_766 1.394(3) ?
    C7 H7 . 0.94 ?
    C8 C9 . 1.530(3) ?
    C8 H8A . 0.98 ?
    C8 H8B . 0.98 ?
    C9 C10 . 1.500(3) ?
    C9 H9A . 0.98 ?
    C9 H9B . 0.98 ?
    C10 C11 . 1.513(4) ?
    C10 H10A . 0.98 ?
    C10 H10B . 0.98 ?
    C11 H11A . 0.97 ?
    C11 H11B . 0.97 ?
    C11 H11C . 0.97 ?
    C12 C13 . 1.530(3) ?
    C12 H12A . 0.98 ?
    C12 H12B . 0.98 ?
    C13 C14 . 1.498(3) ?
    C13 H13A . 0.98 ?
    C13 H13B . 0.98 ?
    C14 C15 . 1.515(3) ?
    C14 H14A . 0.98 ?
    C14 H14B . 0.98 ?
    C15 H15A . 0.97 ?
    C15 H15B . 0.97 ?
    C15 H15C . 0.97 ?
loop_
    _geom_angle_atom_site_label_1
    _geom_angle_atom_site_label_2
    _geom_angle_atom_site_label_3
    _geom_angle_site_symmetry_1
    _geom_angle_site_symmetry_3
    _geom_angle
    _geom_angle_publ_flag
    C2 C1 C6 . . 117.9(2) ?
    C2 C1 C8 . . 120.7(2) ?
    C6 C1 C8 . . 121.3(2) ?
    C1 C2 C3 . . 121.8(2) ?
    C1 C2 H2 . . 119.1 ?
    C3 C2 H2 . . 119.1 ?
    C4 C3 C2 . . 122.1(2) ?
    C4 C3 H3 . . 118.9 ?
    C2 C3 H3 . . 118.9 ?
    C3 C4 C5 . . 118.6(2) ?
    C3 C4 C12 . . 120.7(2) ?
    C5 C4 C12 . . 120.7(2) ?
    C7 C5 C4 2_766 . 122.1(2) ?
    C7 C5 C6 2_766 . 118.3(2) ?
    C4 C5 C6 . . 119.6(2) ?
    C7 C6 C5 . . 118.1(2) ?
    C7 C6 C1 . . 122.0(2) ?
    C5 C6 C1 . . 119.9(2) ?
    C6 C7 C5 . 2_766 123.6(2) ?
    C6 C7 H7 . . 118.2 ?
    C5 C7 H7 2_766 . 118.2 ?
    C1 C8 C9 . . 113.77(16) ?
    C1 C8 H8A . . 108.8 ?
    C9 C8 H8A . . 108.8 ?
    C1 C8 H8B . . 108.8 ?
    C9 C8 H8B . . 108.8 ?
    H8A C8 H8B . . 107.7 ?
    C10 C9 C8 . . 114.48(17) ?
    C10 C9 H9A . . 108.6 ?
    C8 C9 H9A . . 108.6 ?
    C10 C9 H9B . . 108.6 ?
    C8 C9 H9B . . 108.6 ?
    H9A C9 H9B . . 107.6 ?
    C9 C10 C11 . . 113.8(2) ?
    C9 C10 H10A . . 108.8 ?
    C11 C10 H10A . . 108.8 ?
    C9 C10 H10B . . 108.8 ?
    C11 C10 H10B . . 108.8 ?
    H10A C10 H10B . . 107.7 ?
    C10 C11 H11A . . 109.5 ?
    C10 C11 H11B . . 109.5 ?
    H11A C11 H11B . . 109.5 ?
    C10 C11 H11C . . 109.5 ?
    H11A C11 H11C . . 109.5 ?
    H11B C11 H11C . . 109.5 ?
    C4 C12 C13 . . 112.63(17) ?
    C4 C12 H12A . . 109.1 ?
    C13 C12 H12A . . 109.1 ?
    C4 C12 H12B . . 109.1 ?
    C13 C12 H12B . . 109.1 ?
    H12A C12 H12B . . 107.8 ?
    C14 C13 C12 . . 114.55(19) ?
    C14 C13 H13A . . 108.6 ?
    C12 C13 H13A . . 108.6 ?
    C14 C13 H13B . . 108.6 ?
    C12 C13 H13B . . 108.6 ?
    H13A C13 H13B . . 107.6 ?
    C13 C14 C15 . . 113.7(2) ?
    C13 C14 H14A . . 108.8 ?
    C15 C14 H14A . . 108.8 ?
    C13 C14 H14B . . 108.8 ?
    C15 C14 H14B . . 108.8 ?
    H14A C14 H14B . . 107.7 ?
    C14 C15 H15A . . 109.5 ?
    C14 C15 H15B . . 109.5 ?
    H15A C15 H15B . . 109.5 ?
    C14 C15 H15C . . 109.5 ?
    H15A C15 H15C . . 109.5 ?
    H15B C15 H15C . . 109.5 ?
loop_
    _geom_torsion_atom_site_label_1
    _geom_torsion_atom_site_label_2
    _geom_torsion_atom_site_label_3
    _geom_torsion_atom_site_label_4
    _geom_torsion_site_symmetry_1
    _geom_torsion_site_symmetry_2
    _geom_torsion_site_symmetry_3
    _geom_torsion_site_symmetry_4
    _geom_torsion
    _geom_torsion_publ_flag
    C6 C1 C2 C3 . . . . 0.7(3) ?
    C8 C1 C2 C3 . . . . 179.03(17) ?
    C1 C2 C3 C4 . . . . 0.9(3) ?
    C2 C3 C4 C5 . . . . -1.9(3) ?
    C2 C3 C4 C12 . . . . 174.95(18) ?
    C3 C4 C5 C7 . . . 2_766 -177.93(17) ?
    C12 C4 C5 C7 . . . 2_766 5.2(3) ?
    C3 C4 C5 C6 . . . . 1.3(3) ?
    C12 C4 C5 C6 . . . . -175.48(16) ?
    C7 C5 C6 C7 2_766 . . . -0.6(3) ?
    C4 C5 C6 C7 . . . . -179.91(16) ?
    C7 C5 C6 C1 2_766 . . . 179.49(16) ?
    C4 C5 C6 C1 . . . . 0.2(3) ?
    C2 C1 C6 C7 . . . . 178.90(17) ?
    C8 C1 C6 C7 . . . . 0.6(3) ?
    C2 C1 C6 C5 . . . . -1.2(3) ?
    C8 C1 C6 C5 . . . . -179.49(16) ?
    C5 C6 C7 C5 . . . 2_766 0.6(3) ?
    C1 C6 C7 C5 . . . 2_766 -179.46(16) ?
    C2 C1 C8 C9 . . . . -98.6(2) ?
    C6 C1 C8 C9 . . . . 79.6(2) ?
    C1 C8 C9 C10 . . . . -179.2(2) ?
    C8 C9 C10 C11 . . . . -178.5(2) ?
    C3 C4 C12 C13 . . . . -98.5(2) ?
    C5 C4 C12 C13 . . . . 78.2(3) ?
    C4 C12 C13 C14 . . . . -173.9(2) ?
    C12 C13 C14 C15 . . . . -177.7(2) ?
