# Supplementary material for: 1,4,5,8-Tetra-n-butyl­anthracene
Source: Acta Crystallogr Sect E Struct Rep Online. 2010 Sep 15;66(Pt 10):o2565. doi: 10.1107/S1600536810035877 (PMC2983141; doi:10.1107/S1600536810035877)
Supplement: Supplementary file 2 [file e-66-o2565-Isup2.hkl]

#
# h,k,l, Fc-squared, Fo-squared, sigma(Fo-squared) and status flag
#
data_I
_shelx_title ' tba in P -1'
_shelx_refln_list_code          4
_shelx_F_calc_maximum       97.08
_exptl_crystal_F_000       222.00
_reflns_d_resolution_high  0.7500
 
loop_
 _symmetry_equiv_pos_as_xyz
 'x, y, z'
 '-x, -y, -z'
 
_cell_length_a     4.7930
_cell_length_b    11.4970
_cell_length_c    11.7530
_cell_angle_alpha  83.052
_cell_angle_beta   82.205
_cell_angle_gamma  83.202
 
_shelx_F_squared_multiplier     1.000
 
loop_
 _refln_index_h
 _refln_index_k
 _refln_index_l
 _refln_F_squared_calc
 _refln_F_squared_meas
 _refln_F_squared_sigma
 _refln_observed_status
   1   0   0      447.76      435.37      1.07 o
   2   0   0       47.08       41.79      1.02 o
   3   0   0       13.14       15.49      1.11 o
   4   0   0        3.46        1.70      0.41 o
   5   0   0       17.13       22.48      2.29 o
   6   0   0        0.05       -0.21      1.16 o
  -6   1   0        1.61        0.07      1.69 o
  -5   1   0        0.02       -0.85      0.85 o
  -4   1   0        6.68        7.18      1.69 o
  -3   1   0      146.73      153.55      2.83 o
  -2   1   0       11.49        7.30      0.62 o
  -1   1   0     1761.21     1627.92      7.29 o
   1   1   0      191.47      169.20      0.91 o
   2   1   0        0.08       -0.44      0.44 o
   3   1   0        5.26        4.02      0.44 o
   4   1   0       40.88       46.03      2.52 o
   5   1   0        0.00        2.17      1.52 o
   6   1   0        0.90        0.79      0.70 o
  -6   2   0        2.38        0.51      2.13 o
  -5   2   0        1.56        1.28      1.11 o
  -4   2   0        1.00        0.61      0.62 o
  -3   2   0       57.03       67.77      1.59 o
  -2   2   0       17.37       23.11      0.87 o
  -1   2   0       45.52       52.55      1.70 o
   0   2   0       75.97       63.13      1.14 o
   1   2   0      463.64      448.84      2.36 o
   2   2   0       22.81       17.90      0.58 o
   3   2   0        1.93        0.87      0.39 o
   4   2   0        0.28        0.21      0.54 o
   5   2   0        0.27        0.99      0.99 o
   6   2   0        2.41        1.73      1.30 o
  -6   3   0        1.48        3.24      1.52 o
  -5   3   0        0.83        0.92      1.04 o
  -4   3   0        1.53        0.60      0.63 o
  -3   3   0        2.35        1.63      0.47 o
  -2   3   0        0.72        0.80      0.68 o
  -1   3   0       74.78       64.77      1.96 o
   0   3   0        0.48       -0.43      1.04 o
   1   3   0      105.22       98.48      1.03 o
   2   3   0       34.18       29.67      1.12 o
   3   3   0        2.07        1.44      0.42 o
   4   3   0        1.63        1.74      0.48 o
   5   3   0        0.19        1.33      1.27 o
   6   3   0        2.14        1.65      0.87 o
  -5   4   0        0.62       -0.12      0.95 o
  -4   4   0        1.01        0.06      0.59 o
  -3   4   0        3.81        2.73      0.91 o
  -2   4   0        0.63        0.20      0.96 o
  -1   4   0        5.93        5.42      1.40 o
   0   4   0       69.59       65.87      2.03 o
   1   4   0       19.36       16.06      0.61 o
   2   4   0       19.46       21.85      1.09 o
   3   4   0       35.34       38.30      1.21 o
   4   4   0       22.25       27.61      1.37 o
   5   4   0        0.06        1.19      1.20 o
   6   4   0        2.69        1.30      1.46 o
  -5   5   0        1.04        2.14      1.19 o
  -4   5   0        6.94        6.41      0.99 o
  -3   5   0        2.36        3.05      1.01 o
  -2   5   0       28.68       26.30      2.31 o
  -1   5   0      121.79      112.70      4.10 o
   0   5   0       64.17       55.27      2.74 o
   1   5   0       91.85       87.25      1.65 o
   2   5   0        1.78        0.42      0.46 o
   3   5   0       96.45      103.85      3.59 o
   4   5   0       11.95       11.16      1.56 o
   5   5   0        1.77        0.91      1.52 o
   6   5   0        0.39        0.17      2.07 o
  -5   6   0        0.39       -0.09      2.01 o
  -4   6   0        0.08        0.30      0.74 o
  -3   6   0        5.57        4.87      1.04 o
  -2   6   0       72.32       73.62      4.35 o
  -1   6   0        9.97       12.50      2.19 o
   0   6   0       54.57       66.27      3.31 o
   1   6   0      180.68      218.44      3.01 o
   2   6   0       16.57       14.49      1.09 o
   3   6   0       23.99       23.44      1.80 o
   4   6   0        1.03        0.50      0.59 o
   5   6   0        0.45        0.93      1.55 o
   6   6   0        0.00       -1.17      1.17 o
  -5   7   0        0.20       -0.18      1.67 o
  -4   7   0        4.21        4.04      0.94 o
  -3   7   0       61.90       72.32      2.81 o
  -2   7   0      339.88      400.08     12.08 o
  -1   7   0        7.57        9.40      2.49 o
   0   7   0       71.81       74.89      3.38 o
   1   7   0       57.94       63.82      1.41 o
   2   7   0       39.40       39.18      1.90 o
   3   7   0       19.90       21.41      1.59 o
   4   7   0       12.03       14.01      1.44 o
   5   7   0        5.40        3.85      1.34 o
  -5   8   0        1.59        1.56      1.05 o
  -4   8   0        0.30        1.13      0.83 o
  -3   8   0        0.68       -0.06      0.81 o
  -2   8   0      152.13      169.60      5.20 o
  -1   8   0       85.28       94.42      4.77 o
   0   8   0        0.68       -1.53      1.53 o
   1   8   0        1.30        1.62      0.74 o
   2   8   0       56.15       58.20      2.63 o
   3   8   0       16.31       17.36      1.92 o
   4   8   0       16.65       17.42      1.65 o
   5   8   0        0.44       -1.29      1.58 o
  -4   9   0        0.00        0.20      0.88 o
  -3   9   0        0.18        0.36      0.79 o
  -2   9   0       29.20       28.07      3.09 o
  -1   9   0       27.97       29.28      2.85 o
   0   9   0        1.99        1.28      1.85 o
   1   9   0        0.11        0.05      0.34 o
   2   9   0        0.51        0.16      0.56 o
   3   9   0        8.68        7.99      1.62 o
   4   9   0        6.06        9.35      2.36 o
   5   9   0        1.68       -0.49      1.74 o
  -4  10   0        0.82        1.83      1.17 o
  -3  10   0        1.92        1.43      1.01 o
  -2  10   0        5.38        4.63      1.87 o
  -1  10   0        0.76        3.72      2.05 o
   0  10   0        1.26        1.75      1.93 o
   1  10   0        0.11        0.61      0.89 o
   2  10   0        6.56        6.88      1.09 o
   3  10   0        0.43        0.08      0.62 o
   4  10   0       29.62       30.88      2.92 o
   5  10   0       19.10       28.94     11.13 o
  -3  11   0        1.05       -0.48      1.61 o
  -2  11   0        0.01        1.52      2.00 o
  -1  11   0       12.78       17.20      2.88 o
   0  11   0        1.10        2.76      2.10 o
   1  11   0       16.18        9.50      1.80 o
   2  11   0        0.22        2.29      1.66 o
   3  11   0        1.69        0.83      1.63 o
   4  11   0       13.72       12.98      3.49 o
  -3  12   0        0.20       -0.69      1.67 o
  -2  12   0        2.84        6.34      2.75 o
  -1  12   0        1.13        2.78      2.05 o
   0  12   0        0.02        1.58      2.46 o
   1  12   0       35.74       36.12      4.77 o
   2  12   0        5.74        6.41      2.44 o
   3  12   0        0.01        0.43      1.51 o
  -2  13   0        2.58        4.55      2.87 o
  -1  13   0        5.88        6.13      3.08 o
   0  13   0        0.49        1.49      2.17 o
   1  13   0        8.91        5.47      2.12 o
   2  13   0        0.64        2.39      1.59 o
   3  13   0        0.55        1.66      1.47 o
  -1  14   0        1.07        1.90      2.21 o
   0  14   0        1.81        2.62      2.69 o
   1  14   0        0.09        1.09      1.66 o
   2  14   0        2.20        1.04      1.60 o
   3  14   0        0.40        0.00      1.39 o
   0  15   0        0.33        0.43      1.96 o
   1  15   0        1.64        3.58      3.23 o
  -1 -15   1        0.59       -0.67      2.03 o
  -2 -14   1        1.67        2.11      1.81 o
  -1 -14   1        0.32       -0.35      1.72 o
   0 -14   1        4.95        5.63      2.58 o
   1 -14   1        2.90        3.88      2.52 o
  -3 -13   1        3.46        2.45      1.54 o
  -2 -13   1       13.67       12.02      3.81 o
  -1 -13   1        0.28       -0.03      1.98 o
   0 -13   1        0.76       -0.85      2.16 o
   1 -13   1        5.22        4.41      2.95 o
   2 -13   1        0.24        3.20      2.10 o
  -3 -12   1        0.80        0.72      1.56 o
  -2 -12   1       31.58       37.98      3.90 o
  -1 -12   1        2.78        1.48      2.17 o
   0 -12   1        0.77        3.77      2.00 o
   1 -12   1        1.24        1.37      2.18 o
   2 -12   1        0.19        2.00      2.59 o
   3 -12   1        0.10       -0.31      1.66 o
  -3 -11   1        0.06       -1.53      1.53 o
  -2 -11   1        8.35        9.27      2.26 o
  -1 -11   1        0.22       -0.66      1.66 o
   0 -11   1       10.03       13.57      2.71 o
   1 -11   1        1.82        3.70      2.07 o
   2 -11   1        1.01        1.09      1.88 o
   3 -11   1        0.08        0.38      1.70 o
  -5 -10   1       13.55       22.06      8.85 o
  -4 -10   1        2.67        2.59      2.60 o
  -3 -10   1        2.19        3.06      2.84 o
  -2 -10   1        0.06        0.16      0.54 o
  -1 -10   1        0.06        0.61      1.83 o
   0 -10   1        0.21        2.25      2.97 o
   1 -10   1       10.53        8.48      3.29 o
   2 -10   1        1.62       -1.39      1.59 o
   3 -10   1        0.99        0.62      0.89 o
   4 -10   1        0.75        0.18      0.69 o
  -5  -9   1        1.24        0.65      1.83 o
  -4  -9   1        1.58        0.32      0.97 o
  -3  -9   1        1.08        1.33      0.77 o
  -2  -9   1        0.45       -0.35      1.04 o
  -1  -9   1        0.39        1.74      1.60 o
   0  -9   1        0.25       -0.28      1.85 o
   1  -9   1        5.61        6.60      2.33 o
   3  -9   1        3.96        0.63      1.53 o
   4  -9   1        0.22        0.76      0.80 o
  -5  -8   1        0.24       -0.91      1.52 o
  -4  -8   1       10.90        8.27      1.13 o
  -3  -8   1       26.94       28.46      1.83 o
  -2  -8   1        5.53        4.46      1.12 o
  -1  -8   1        0.01       -1.39      1.39 o
   0  -8   1        3.77        4.05      1.65 o
   1  -8   1      161.42      170.12      6.57 o
   2  -8   1       61.46       52.90      3.28 o
   3  -8   1        0.06       -0.06      1.44 o
   4  -8   1        0.66        0.60      0.89 o
   5  -8   1        1.32        0.45      1.04 o
  -5  -7   1        5.37        3.01      1.87 o
  -4  -7   1        4.17        3.82      1.11 o
  -3  -7   1        0.74       -0.02      0.72 o
  -2  -7   1      116.84      123.04      3.58 o
  -1  -7   1       67.61       79.02      2.25 o
   0  -7   1       13.92       16.06      1.96 o
   1  -7   1      108.95       97.45      5.36 o
   2  -7   1      225.84      262.34      8.86 o
   3  -7   1       44.52       49.52      2.84 o
   4  -7   1        0.17        0.50      0.74 o
   5  -7   1        0.52        2.09      1.55 o
  -5  -6   1        0.68        1.50      1.12 o
  -4  -6   1       14.14       12.66      0.95 o
  -3  -6   1       77.77       74.84      3.94 o
  -2  -6   1       51.68       54.78      2.29 o
  -1  -6   1      334.07      370.16     14.86 o
   0  -6   1        7.99        7.00      1.69 o
   1  -6   1        0.64        1.97      2.20 o
   2  -6   1      109.95      104.77      4.96 o
   3  -6   1        5.06        3.48      1.39 o
   4  -6   1       16.44       20.01      1.64 o
   5  -6   1        0.04       -0.60      0.95 o
  -6  -5   1        0.00        0.92      0.71 o
  -5  -5   1        3.92        5.04      1.70 o
  -4  -5   1      126.97      153.87      5.64 o
  -3  -5   1        7.41        6.10      0.64 o
  -2  -5   1       40.48       35.96      1.77 o
  -1  -5   1      115.42      127.03      2.86 o
   0  -5   1       11.46       11.08      1.79 o
   1  -5   1      194.29      195.37      6.21 o
   2  -5   1       17.71       16.16      2.14 o
   3  -5   1       80.80       96.55      4.76 o
   4  -5   1        4.84        4.20      0.96 o
   5  -5   1        0.28        0.98      1.00 o
  -6  -4   1        0.66        1.34      0.75 o
  -5  -4   1        0.50        0.99      0.58 o
  -4  -4   1       11.46       12.42      1.65 o
  -3  -4   1        0.41        0.29      0.33 o
  -2  -4   1       90.44       85.77      1.43 o
  -1  -4   1        0.05       -0.20      0.59 o
   0  -4   1       23.24       29.55      2.16 o
   1  -4   1       82.65       72.61      3.12 o
   2  -4   1      111.11      120.02      3.84 o
   3  -4   1        7.48        4.95      1.22 o
   4  -4   1       11.78       12.72      1.32 o
   5  -4   1        3.01        4.20      1.51 o
  -6  -3   1        0.30        0.89      0.74 o
  -5  -3   1        0.27        0.81      1.98 o
  -4  -3   1        1.38        1.31      1.13 o
  -3  -3   1        2.39        1.77      0.40 o
  -2  -3   1        0.59        0.74      0.39 o
  -1  -3   1       67.21       56.49      0.98 o
   0  -3   1        3.56        1.90      0.94 o
   1  -3   1       67.08       61.11      2.75 o
   2  -3   1       18.53       14.85      1.16 o
   3  -3   1       44.82       54.92      2.21 o
   4  -3   1        0.68        1.02      0.74 o
   5  -3   1        2.27        1.05      1.06 o
   6  -3   1        1.48        2.35      1.38 o
  -6  -2   1        0.04       -0.47      0.80 o
  -5  -2   1        0.84        0.95      1.16 o
  -4  -2   1        2.31        3.15      0.94 o
  -3  -2   1        5.17        2.69      0.58 o
  -2  -2   1       33.62       33.66      0.92 o
  -1  -2   1        6.50        8.19      0.50 o
   0  -2   1      156.45      148.16      2.71 o
   1  -2   1      107.17      113.20      4.75 o
   2  -2   1      218.22      224.36      4.03 o
   3  -2   1       81.53       86.98      2.04 o
   4  -2   1        1.76        0.54      0.83 o
   5  -2   1        0.69        2.37      1.17 o
   6  -2   1        0.48        1.05      1.62 o
  -6  -1   1        1.57        0.99      0.88 o
  -5  -1   1       18.46       26.03      2.99 o
  -4  -1   1        4.28        3.89      0.83 o
  -3  -1   1        8.04        7.61      1.49 o
  -2  -1   1       32.42       33.10      1.16 o
  -1  -1   1     1961.50     1942.57      6.10 o
   0  -1   1      152.38      145.43      3.26 o
   1  -1   1      589.24      551.88      1.78 o
   2  -1   1       85.31       97.71      1.46 o
   3  -1   1       33.25       31.20      1.01 o
   4  -1   1        0.03       -0.58      0.58 o
   5  -1   1        1.68        3.42      1.14 o
   6  -1   1        0.55        1.32      1.58 o
  -6   0   1        7.05        7.09      3.53 o
  -5   0   1        1.55        2.10      1.45 o
  -4   0   1        9.00        6.25      1.42 o
  -3   0   1       23.28       27.11      1.62 o
  -2   0   1       28.28       25.15      1.22 o
  -1   0   1     9424.28     9027.90    124.82 o
   1   0   1      180.57      152.81      0.90 o
   2   0   1       53.57       54.39      0.98 o
   3   0   1        1.46        0.51      0.33 o
   4   0   1        1.53        1.31      0.58 o
   5   0   1        2.57        1.50      0.83 o
   6   0   1        2.53        1.34      1.17 o
  -6   1   1        0.48       -0.37      1.14 o
  -5   1   1        0.27        0.40      1.18 o
  -4   1   1       67.80       73.73      2.53 o
  -3   1   1      145.44      149.21      2.75 o
  -2   1   1       99.62      100.59      1.37 o
  -1   1   1      168.90      160.40      1.48 o
   1   1   1       83.20       60.95      1.01 o
   2   1   1      166.66      163.97      1.97 o
   3   1   1        3.08        1.47      0.51 o
   4   1   1        1.07        0.46      0.40 o
   5   1   1        3.17        3.53      0.99 o
   6   1   1        2.34        2.32      1.19 o
  -6   2   1        4.74        4.93      2.06 o
  -5   2   1        3.10        1.30      1.20 o
  -4   2   1        0.55        0.03      0.97 o
  -3   2   1       17.91       18.50      1.14 o
  -2   2   1       16.83       13.79      0.67 o
  -1   2   1       88.89       71.28      0.83 o
   0   2   1      564.90      510.79      8.60 o
   1   2   1     3887.46     3548.41     20.93 o
   2   2   1      116.67      113.11      2.94 o
   3   2   1        1.78        1.90      0.42 o
   4   2   1        2.03        1.85      0.81 o
   5   2   1        0.62        0.65      1.44 o
   6   2   1       40.39       58.51     10.36 o
  -5   3   1        2.37        3.45      1.32 o
  -4   3   1        0.13       -0.10      0.43 o
  -3   3   1        6.14        4.49      0.97 o
  -2   3   1        4.58        3.63      0.70 o
  -1   3   1        4.21        2.60      0.44 o
   1   3   1       83.92       73.76      0.81 o
   2   3   1       11.49       10.34      0.63 o
   3   3   1       43.80       45.45      1.36 o
   4   3   1        1.45        1.42      0.64 o
   5   3   1        5.55        5.77      1.36 o
   6   3   1       28.87       35.02      6.46 o
  -5   4   1        0.70        0.97      0.93 o
  -4   4   1        1.61        0.81      1.07 o
  -3   4   1        1.14        1.17      1.45 o
  -2   4   1        0.63       -0.22      0.45 o
  -1   4   1       67.56       55.32      1.16 o
   0   4   1      188.69      202.09      6.14 o
   1   4   1        6.71        5.79      0.48 o
   2   4   1        0.71        0.78      0.25 o
   3   4   1      110.92      122.70      2.66 o
   4   4   1        3.25        3.49      0.67 o
   5   4   1        0.04       -0.26      0.91 o
   6   4   1        5.43        3.97      1.49 o
  -5   5   1        0.03        0.54      0.97 o
  -4   5   1        0.43        1.47      1.07 o
  -3   5   1        4.46        2.33      0.79 o
  -2   5   1       28.22       33.16      1.71 o
  -1   5   1        2.41        2.37      0.66 o
   0   5   1      262.26      267.99      7.63 o
   1   5   1      134.77      138.59      4.59 o
   2   5   1       25.95       24.47      1.10 o
   3   5   1       15.37       14.36      1.03 o
   4   5   1        4.83        3.50      1.17 o
   5   5   1        0.89        0.20      0.93 o
   6   5   1        1.05        2.14      1.19 o
  -5   6   1        0.02       -0.26      0.94 o
  -4   6   1        0.67        3.95      1.47 o
  -3   6   1      124.17      154.99      2.63 o
  -2   6   1        0.31        1.74      0.94 o
  -1   6   1        1.85        1.79      0.60 o
   0   6   1      148.91      180.32      5.98 o
   1   6   1       40.80       40.42      1.23 o
   2   6   1        1.64        1.22      0.42 o
   3   6   1        2.92        2.61      0.62 o
   4   6   1        2.46        1.05      0.64 o
   5   6   1        0.87       -0.15      0.68 o
   6   6   1        0.00        1.03      1.00 o
  -5   7   1        0.04        0.39      1.12 o
  -4   7   1        3.18        0.38      2.63 o
  -3   7   1      208.03      258.18     10.60 o
  -2   7   1       14.19       10.81      1.21 o
  -1   7   1       14.28       14.73      2.07 o
   0   7   1        0.80        0.15      1.52 o
   1   7   1       19.69       18.07      0.90 o
   2   7   1        0.62        0.08      0.32 o
   3   7   1        0.12        0.48      0.56 o
   4   7   1       16.21       14.54      1.58 o
   5   7   1        0.67        1.85      1.21 o
  -4   8   1        0.84        1.17      1.05 o
  -3   8   1       36.74       35.96      1.87 o
  -2   8   1       43.86       47.77      1.99 o
  -1   8   1        0.88        0.52      0.34 o
   0   8   1        1.75        2.63      1.72 o
   1   8   1        8.81        9.18      0.77 o
   2   8   1        1.97        1.64      0.48 o
   3   8   1       38.04       39.66      2.50 o
   4   8   1        8.47        7.96      1.89 o
   5   8   1        0.66        1.25      1.31 o
  -4   9   1        0.34        0.24      0.80 o
  -3   9   1        4.08        3.76      1.15 o
  -2   9   1       22.51       23.52      2.13 o
  -1   9   1        0.52        3.12      1.57 o
   0   9   1       13.87       13.11      2.80 o
   1   9   1        0.17        0.38      0.88 o
   2   9   1        3.60        1.53      1.75 o
   3   9   1        1.49        0.69      1.01 o
   4   9   1       41.38       57.61      5.90 o
   5   9   1        0.21       -1.26      1.88 o
  -4  10   1        0.00       -0.69      1.20 o
  -3  10   1        7.02        3.45      1.06 o
  -2  10   1        3.07        0.97      1.90 o
  -1  10   1       11.31        7.17      1.14 o
   0  10   1        6.41        4.68      1.94 o
   1  10   1        9.95        8.86      2.95 o
   2  10   1        0.29        1.70      1.98 o
   3  10   1        9.69        8.47      2.59 o
   4  10   1       87.57      115.47     50.94 o
   5  10   1        7.00        6.42      3.06 o
  -3  11   1        0.59        1.64      1.54 o
  -2  11   1        5.12        3.66      2.39 o
  -1  11   1       19.33       26.22      3.63 o
   0  11   1        5.87        5.61      3.14 o
   1  11   1       21.79       24.18      3.32 o
   2  11   1        0.24        2.18      1.75 o
   3  11   1        1.66        0.18      1.61 o
   4  11   1        3.70        2.68      1.66 o
  -3  12   1        0.97       -0.49      1.53 o
  -2  12   1       13.39       17.29      3.16 o
  -1  12   1        2.69        3.46      2.00 o
   0  12   1        6.72        3.85      1.86 o
   1  12   1        6.44        4.19      2.05 o
   2  12   1        3.32        3.98      2.58 o
   3  12   1        1.23       -0.33      1.63 o
   4  12   1        0.02        3.75      2.28 o
  -2  13   1        1.06        2.04      1.94 o
  -1  13   1        0.08       -0.14      1.72 o
   0  13   1        5.48        6.94      2.98 o
   1  13   1        0.27        2.00      2.07 o
   2  13   1        0.08        2.05      1.68 o
   3  13   1        0.76        1.55      1.56 o
  -1  14   1        3.23        2.64      2.18 o
   0  14   1        0.00        0.98      1.93 o
   1  14   1        0.02       -1.64      1.67 o
   2  14   1        2.97        1.43      1.69 o
   3  14   1        0.00        1.54      1.57 o
   0  15   1        0.02        1.01      2.00 o
   1  15   1        1.84        2.57      2.38 o
  -2 -14   2        0.01       -1.11      1.71 o
  -1 -14   2        4.97        4.52      2.89 o
   0 -14   2       10.18       14.21      5.05 o
   1 -14   2        3.40        1.67      2.09 o
  -3 -13   2        7.00        8.55      3.82 o
  -2 -13   2        2.54       -0.13      1.66 o
  -1 -13   2        2.04        1.84      1.95 o
   0 -13   2        0.08       -1.95      1.95 o
   1 -13   2        1.73       -1.81      1.96 o
   2 -13   2        0.37        2.36      2.17 o
  -4 -12   2        0.08        1.17      1.55 o
  -3 -12   2        5.38        2.02      1.70 o
  -2 -12   2       14.58       15.45      2.67 o
  -1 -12   2        0.82        0.97      2.24 o
   0 -12   2        0.17        0.85      2.09 o
   1 -12   2        9.93       12.67      3.14 o
   2 -12   2        0.00        1.00      1.98 o
   3 -12   2        1.19       -1.50      1.88 o
  -4 -11   2        0.00        2.84      1.70 o
  -3 -11   2        0.56       -0.73      1.44 o
  -2 -11   2        0.44        4.65      2.09 o
  -1 -11   2        9.08       12.67      2.78 o
   0 -11   2       26.17       35.03      3.80 o
   1 -11   2        1.20        5.14      2.80 o
   2 -11   2        0.00        4.91      2.04 o
   3 -11   2        1.50        3.07      2.66 o
  -4 -10   2        0.90        0.71      0.85 o
  -3 -10   2        0.50        1.13      0.84 o
  -2 -10   2        1.89        1.53      0.70 o
  -1 -10   2       14.24        8.83      2.96 o
   0 -10   2       25.63       18.69      3.00 o
   1 -10   2        0.44        4.65      3.85 o
   2 -10   2        1.57        5.91      2.37 o
   3 -10   2        1.08       -0.27      1.61 o
   4 -10   2        8.92        9.42      5.66 o
  -5  -9   2        0.54       -0.03      0.66 o
  -4  -9   2        0.00        0.90      1.65 o
  -3  -9   2        2.42        0.77      0.83 o
  -2  -9   2        3.51        2.31      1.06 o
  -1  -9   2        4.76        6.33      1.86 o
   0  -9   2        2.23        4.36      3.21 o
   1  -9   2       26.86       25.43      2.91 o
   2  -9   2       34.52       32.01      3.62 o
   3  -9   2        0.21        0.85      1.70 o
   4  -9   2        5.64        5.96      1.31 o
  -5  -8   2        0.13        0.14      1.64 o
  -4  -8   2        0.16        2.30      1.30 o
  -3  -8   2        9.83       10.58      1.33 o
  -2  -8   2        5.20        5.98      1.10 o
  -1  -8   2       14.47       12.26      2.09 o
   0  -8   2       43.88       41.80      3.27 o
   1  -8   2      162.80      168.79      6.62 o
   2  -8   2       43.99       41.08      3.13 o
   3  -8   2        0.10        0.56      1.70 o
   4  -8   2        0.17       -0.36      1.02 o
  -5  -7   2        0.01        0.97      0.90 o
  -4  -7   2        1.49        2.11      2.32 o
  -3  -7   2       36.51       34.41      1.53 o
  -2  -7   2       43.61       52.82      4.18 o
  -1  -7   2       13.93       18.10      2.29 o
   0  -7   2        0.23       -0.06      1.44 o
   1  -7   2      107.48      112.60      5.66 o
   2  -7   2       65.11       71.61      4.19 o
   3  -7   2        0.57        0.79      0.76 o
   4  -7   2        2.10        3.18      0.96 o
   5  -7   2        0.23        0.83      0.88 o
  -5  -6   2        7.64        5.87      1.46 o
  -4  -6   2        6.34        7.21      2.06 o
  -3  -6   2        0.08        1.04      0.62 o
  -2  -6   2      282.03      299.59      9.07 o
  -1  -6   2       13.53        9.42      1.73 o
   0  -6   2       34.97       31.40      2.50 o
   1  -6   2      100.81       99.81      4.16 o
   2  -6   2       27.70       23.57      2.81 o
   3  -6   2       34.75       38.59      2.17 o
   4  -6   2        2.23        0.47      0.98 o
   5  -6   2        0.15       -0.06      0.91 o
  -5  -5   2       29.47       35.32      3.99 o
  -4  -5   2       25.28       26.08      3.71 o
  -3  -5   2       73.67       74.80      1.99 o
  -2  -5   2        0.61       -0.05      0.70 o
  -1  -5   2      183.03      179.50      5.73 o
   0  -5   2       10.76       10.18      2.11 o
   1  -5   2       93.07       97.01      3.78 o
   2  -5   2      141.51      146.52      6.05 o
   3  -5   2        0.02       -0.43      1.49 o
   4  -5   2        1.99        0.32      0.71 o
   5  -5   2        0.42        0.20      0.97 o
  -6  -4   2        0.16       -0.02      1.15 o
  -5  -4   2        1.60        0.85      1.12 o
  -4  -4   2        2.77        2.87      0.95 o
  -3  -4   2        6.89        7.24      0.65 o
  -2  -4   2      289.22      295.37      3.61 o
  -1  -4   2       61.73       63.35      3.61 o
   0  -4   2       17.06       17.60      1.26 o
   1  -4   2      130.94      131.66      4.54 o
   2  -4   2        0.34        0.14      0.71 o
   3  -4   2       91.43       96.51      3.05 o
   4  -4   2        5.13        3.07      1.30 o
   5  -4   2       12.50       12.97      5.84 o
  -6  -3   2        0.00        1.35      1.44 o
  -5  -3   2        0.61        1.73      1.02 o
  -4  -3   2        0.24       -0.80      0.80 o
  -3  -3   2       67.88       70.75      1.69 o
  -2  -3   2      105.21      107.91      1.80 o
  -1  -3   2      127.25      129.24      3.00 o
   0  -3   2        2.10        0.52      0.70 o
   1  -3   2        6.12        4.75      1.12 o
   2  -3   2      854.38      991.78     11.17 o
   3  -3   2        3.81        2.56      1.36 o
   4  -3   2        5.39        3.53      0.92 o
   5  -3   2        8.20        6.93      1.65 o
   6  -3   2        0.83        1.02      1.05 o
  -6  -2   2        0.14        1.17      0.53 o
  -5  -2   2        0.02        0.27      0.54 o
  -4  -2   2        3.09        3.48      0.97 o
  -3  -2   2        1.95        0.98      0.55 o
  -2  -2   2       19.75       16.87      1.31 o
  -1  -2   2      366.51      374.73      2.85 o
   0  -2   2       10.22       14.46      1.90 o
   1  -2   2       30.66       27.82      1.75 o
   2  -2   2      190.80      229.46      3.19 o
   3  -2   2       61.66       74.33      2.09 o
   4  -2   2        1.39        1.63      0.69 o
   5  -2   2        0.89        0.51      1.08 o
   6  -2   2        0.01       -0.75      1.52 o
  -6  -1   2        0.95        1.17      2.67 o
  -5  -1   2        0.08       -0.96      0.96 o
  -4  -1   2        4.68        2.36      0.97 o
  -3  -1   2        0.03        1.99      0.65 o
  -2  -1   2      401.94      406.85      5.41 o
  -1  -1   2     3611.49     3745.23     11.32 o
   0  -1   2     1164.93     1208.03      3.22 o
   1  -1   2      122.56      113.37      1.06 o
   2  -1   2       32.00       28.04      0.91 o
   3  -1   2        0.27        0.19      0.41 o
   4  -1   2        3.00        3.24      0.61 o
   5  -1   2        0.08        1.37      1.33 o
   6  -1   2        0.15        2.48      1.87 o
  -6   0   2        0.09       -0.13      1.52 o
  -5   0   2        3.87        3.10      1.51 o
  -4   0   2       32.28       31.14      2.22 o
  -3   0   2        4.61        4.31      0.75 o
  -2   0   2       81.46       88.05      1.95 o
  -1   0   2     1069.13     1068.03      4.92 o
   0   0   2       83.11       68.09      1.19 o
   1   0   2       44.27       39.71      1.78 o
   2   0   2        3.06        1.96      0.49 o
   3   0   2        9.48        9.74      1.25 o
   4   0   2        0.60        0.38      0.56 o
   5   0   2        0.03        1.81      1.25 o
   6   0   2        0.52        0.13      1.73 o
  -6   1   2        0.35        0.78      1.20 o
  -5   1   2        5.59        2.78      1.22 o
  -4   1   2       85.00      103.71      4.05 o
  -3   1   2        0.89        1.01      0.92 o
  -2   1   2        4.03        3.75      0.66 o
  -1   1   2       14.90       11.87      0.84 o
   0   1   2       88.41       94.70      2.18 o
   1   1   2     1167.31     1160.69     16.46 o
   2   1   2      153.12      143.88      2.27 o
   3   1   2        0.92       -0.34      0.45 o
   4   1   2        2.40        1.54      0.45 o
   5   1   2        4.67        5.94      1.39 o
   6   1   2        0.82        0.94      0.84 o
  -6   2   2        0.03        0.60      1.08 o
  -5   2   2       10.51       13.45      3.50 o
  -4   2   2       13.39       11.12      1.85 o
  -3   2   2        3.58        2.95      0.47 o
  -2   2   2        0.63        0.18      0.26 o
  -1   2   2        0.40       -0.01      0.23 o
   1   2   2     1604.56     1655.37     14.07 o
   2   2   2       49.15       44.45      1.70 o
   3   2   2        2.33        1.95      0.46 o
   4   2   2        1.24        0.79      0.37 o
   5   2   2       75.97      106.97     10.34 o
   6   2   2       13.11       10.98      2.67 o
  -5   3   2        0.07       -0.16      0.96 o
  -4   3   2        0.05       -0.20      1.43 o
  -3   3   2       14.46       12.14      0.74 o
  -2   3   2        0.93        0.02      0.49 o
  -1   3   2     1318.24     1251.96      9.52 o
   0   3   2        0.97        1.33      0.27 o
   1   3   2        1.66        1.74      0.39 o
   2   3   2      323.00      334.27      6.78 o
   3   3   2       72.79       90.77      2.00 o
   4   3   2       20.94       19.79      1.27 o
   5   3   2       26.28       30.98      2.85 o
   6   3   2       15.23       26.25      6.65 o
  -5   4   2        0.00        0.07      1.66 o
  -4   4   2       18.39       19.33      2.23 o
  -3   4   2        3.95        2.67      0.60 o
  -2   4   2       40.34       37.66      1.22 o
  -1   4   2      137.64      145.35      3.70 o
   0   4   2      150.39      130.57      8.31 o
   1   4   2      142.67      150.16      3.70 o
   2   4   2        0.05        0.38      0.58 o
   3   4   2      106.10      118.40      4.92 o
   4   4   2       11.43       13.15      1.06 o
   5   4   2        2.66        3.77      1.15 o
   6   4   2        0.01       -0.75      0.99 o
  -5   5   2        2.00        2.32      1.31 o
  -4   5   2       11.82       18.25      3.71 o
  -3   5   2        1.51        2.47      1.08 o
  -2   5   2        0.60        0.04      0.78 o
  -1   5   2       39.11       43.88      1.15 o
   0   5   2      548.19      561.18     32.74 o
   1   5   2      242.89      233.19      6.86 o
   2   5   2        0.00        0.64      0.43 o
   3   5   2        2.85        1.72      0.81 o
   4   5   2        1.97        2.36      0.71 o
   5   5   2        0.79        0.34      0.94 o
   6   5   2        0.81       -0.17      0.99 o
  -5   6   2        0.00       -0.42      0.91 o
  -4   6   2       40.99       51.75      5.84 o
  -3   6   2       58.93       63.49      1.97 o
  -2   6   2        2.37        1.18      0.89 o
  -1   6   2       39.77       41.17      1.76 o
   0   6   2        4.82        3.81      1.12 o
   1   6   2       28.37       18.97      2.39 o
   2   6   2        0.57        0.67      0.31 o
   3   6   2        1.63        1.11      0.69 o
   4   6   2        0.27        0.55      0.63 o
   5   6   2        0.68        0.66      1.92 o
   6   6   2        0.01        1.17      1.22 o
  -5   7   2        0.07       -0.42      0.88 o
  -4   7   2       29.67       30.30      2.36 o
  -3   7   2       35.38       37.10      3.21 o
  -2   7   2        2.20        1.98      1.09 o
  -1   7   2        0.64        0.60      0.54 o
   0   7   2        4.11        2.68      0.73 o
   1   7   2       15.27       13.32      2.39 o
   2   7   2        0.15        2.36      2.08 o
   3   7   2        1.77        1.12      0.57 o
   4   7   2        2.19        2.48      0.91 o
   5   7   2        0.05       -0.50      1.00 o
  -4   8   2        2.70        4.21      1.38 o
  -3   8   2        3.89        2.76      1.83 o
  -2   8   2       17.43       17.54      1.44 o
  -1   8   2        9.50        9.64      0.73 o
   0   8   2        0.21        0.15      0.12 o
   1   8   2        0.36       -0.42      1.60 o
   2   8   2       11.46       11.24      2.10 o
   3   8   2       29.10       32.67      3.20 o
   4   8   2        0.36        0.25      1.12 o
   5   8   2        0.25        0.23      0.63 o
  -4   9   2        0.00       -0.77      0.77 o
  -3   9   2        0.00        0.18      0.81 o
  -2   9   2       20.10       20.33      1.75 o
  -1   9   2       25.34       27.70      1.38 o
   0   9   2        0.91        3.69      2.68 o
   1   9   2        3.04        3.19      1.86 o
   2   9   2        1.25        3.42      2.50 o
   3   9   2      129.24      152.23      8.74 o
   4   9   2        9.42        8.97      2.02 o
   5   9   2        0.63        0.67      1.76 o
  -4  10   2        0.15        3.12      2.21 o
  -3  10   2        7.05        7.75      2.26 o
  -2  10   2        4.95        4.43      2.22 o
  -1  10   2        8.01        8.30      2.37 o
   0  10   2        7.21        7.01      2.69 o
   1  10   2        0.25        2.75      2.19 o
   2  10   2        0.01       -1.20      1.97 o
   3  10   2      108.41      137.45     44.57 o
   4  10   2       35.68       40.77      3.33 o
   5  10   2        0.00       -0.87      1.70 o
  -3  11   2        0.02        2.47      1.65 o
  -2  11   2        7.57        5.14      1.84 o
  -1  11   2        0.01       -0.13      1.80 o
   0  11   2       45.90       56.53      5.53 o
   1  11   2       17.53       17.45      2.77 o
   2  11   2        1.88        0.31      1.99 o
   3  11   2        0.40       -0.40      1.56 o
   4  11   2        0.00       -1.57      1.57 o
  -3  12   2        6.46        8.89      3.90 o
  -2  12   2       11.97       14.18      2.98 o
  -1  12   2        0.32        3.85      2.69 o
   0  12   2        0.12        0.59      1.92 o
   1  12   2        1.03       -0.72      1.84 o
   2  12   2        0.03        3.38      2.78 o
   3  12   2        0.36        1.62      1.62 o
   4  12   2        2.51        2.07      1.45 o
  -2  13   2        0.10       -0.17      1.78 o
  -1  13   2        3.94        4.49      3.00 o
   0  13   2        0.51        2.69      3.08 o
   1  13   2        2.94        3.08      2.36 o
   2  13   2        0.22        1.42      2.51 o
   3  13   2        0.09       -0.64      1.56 o
  -1  14   2        2.33       -1.49      1.89 o
   0  14   2        0.54        1.44      1.84 o
   1  14   2        0.47        0.93      1.67 o
   2  14   2        0.22       -1.15      1.69 o
   3  14   2        0.19        1.32      1.70 o
   0  15   2        0.44        1.68      2.00 o
   1  15   2        0.76        0.32      1.99 o
   2  15   2        0.66       -0.50      1.70 o
  -2 -14   3        2.65        4.19      2.71 o
  -1 -14   3        6.31        8.19      3.90 o
   0 -14   3        5.38        8.31      4.30 o
   1 -14   3        0.14       -0.15      2.03 o
  -3 -13   3        6.17        2.82      1.79 o
  -2 -13   3        0.11       -0.42      1.48 o
  -1 -13   3        3.09        2.31      1.85 o
   0 -13   3        1.55        1.72      1.91 o
   1 -13   3        1.48        2.64      2.21 o
   2 -13   3        0.20        1.35      1.93 o
  -3 -12   3        7.38        4.26      1.87 o
  -2 -12   3        4.97        4.37      2.25 o
  -1 -12   3        0.43       -0.65      1.93 o
   0 -12   3       19.42       24.66      3.47 o
   1 -12   3        1.81       -0.22      1.95 o
   2 -12   3        0.17        0.30      1.99 o
   3 -12   3        0.99        0.89      2.09 o
  -4 -11   3        0.00       -0.48      1.44 o
  -3 -11   3        0.64        2.24      1.42 o
  -2 -11   3        4.27        4.21      1.24 o
  -1 -11   3       31.98       37.25      3.78 o
   1 -11   3        0.07        3.08      1.86 o
   2 -11   3        1.91        3.61      2.02 o
   3 -11   3        2.18        1.43      2.01 o
  -4 -10   3        0.05        0.44      1.64 o
  -3 -10   3        0.00        0.61      0.80 o
  -2 -10   3        9.78        9.48      1.57 o
  -1 -10   3        0.75        1.41      2.15 o
   0 -10   3        1.11        2.93      1.82 o
   1 -10   3        8.89        3.45      3.01 o
   2 -10   3        2.59        1.79      1.94 o
   3 -10   3        6.99       12.39      3.00 o
   4 -10   3        7.48        8.98      2.86 o
  -5  -9   3        0.60        1.38      1.94 o
  -4  -9   3        0.14       -0.26      0.88 o
  -3  -9   3        0.30        0.23      0.63 o
  -2  -9   3        0.03       -0.13      0.99 o
  -1  -9   3        1.98        3.73      2.64 o
   0  -9   3       31.30       32.59      4.31 o
   1  -9   3      213.23      230.66      6.44 o
   2  -9   3        1.44        2.57      1.96 o
   3  -9   3        0.84       -0.18      0.77 o
   4  -9   3        1.39        3.24      1.89 o
  -5  -8   3        0.04       -0.90      1.11 o
  -4  -8   3        0.06       -0.17      0.99 o
  -3  -8   3        2.66        0.92      1.15 o
  -2  -8   3       14.01       16.73      1.58 o
  -1  -8   3        3.65        4.80      2.42 o
   0  -8   3       24.88       25.92      3.30 o
   1  -8   3      200.52      224.10      8.20 o
   2  -8   3        6.72        4.18      2.76 o
   3  -8   3        0.28        2.49      1.87 o
   4  -8   3        1.63        1.89      1.36 o
  -5  -7   3        1.46        1.04      1.23 o
  -4  -7   3        3.62        2.58      1.37 o
  -3  -7   3       22.92       24.24      1.58 o
  -2  -7   3       41.99       45.51      2.43 o
  -1  -7   3        3.80        2.58      1.58 o
   0  -7   3        1.56        1.24      1.67 o
   1  -7   3        9.88       11.14      2.45 o
   2  -7   3        0.63        0.92      1.60 o
   3  -7   3        0.00        0.09      0.84 o
   4  -7   3        1.57        0.22      0.80 o
   5  -7   3        0.55        1.29      1.41 o
  -5  -6   3        4.47        2.28      0.79 o
  -4  -6   3        0.77       -0.89      0.92 o
  -3  -6   3       27.69       27.91      1.37 o
  -2  -6   3       17.25       19.59      1.66 o
  -1  -6   3        7.65        5.93      1.75 o
   0  -6   3        0.00       -0.28      1.39 o
   1  -6   3       21.32       25.26      3.08 o
   2  -6   3        2.59        6.59      2.94 o
   3  -6   3       12.44       12.18      2.43 o
   4  -6   3        0.26        1.73      0.97 o
   5  -6   3        0.25        1.18      1.03 o
  -5  -5   3       11.71       10.81      2.10 o
  -4  -5   3        6.51        6.52      1.34 o
  -3  -5   3        9.83       10.39      0.97 o
  -2  -5   3      122.12      120.43      2.94 o
  -1  -5   3       54.42       58.73      3.02 o
   0  -5   3        0.26        0.73      1.33 o
   1  -5   3        1.75        0.92      1.65 o
   3  -5   3        2.77        0.83      0.94 o
   4  -5   3        0.00        0.20      0.71 o
   5  -5   3        0.37        0.31      0.95 o
  -5  -4   3        0.80        1.28      1.02 o
  -4  -4   3        0.97        1.77      1.02 o
  -3  -4   3      169.96      183.65      7.15 o
  -2  -4   3       23.29       27.95      0.95 o
  -1  -4   3      209.39      212.92      6.39 o
   0  -4   3       22.81       20.64      2.56 o
   1  -4   3        5.00        2.86      1.69 o
   2  -4   3      178.22      186.17      2.86 o
   3  -4   3        4.94        3.30      1.76 o
   4  -4   3       54.86       64.89      2.27 o
   5  -4   3        2.71        1.34      0.90 o
  -6  -3   3        0.02        1.04      1.15 o
  -5  -3   3        0.01       -1.02      1.02 o
  -4  -3   3       46.37       54.57      3.20 o
  -3  -3   3       17.70       19.46      1.38 o
  -2  -3   3      237.67      247.87      3.35 o
  -1  -3   3       14.31       14.39      0.70 o
   0  -3   3      177.33      190.81      9.34 o
   1  -3   3     1930.20     2601.02     47.99 o
   2  -3   3      162.35      186.30      2.80 o
   3  -3   3       74.34       79.34      2.72 o
   4  -3   3        6.90        7.61      1.27 o
   5  -3   3        0.15       -0.29      1.00 o
   6  -3   3        0.10        1.09      1.60 o
  -6  -2   3        0.08        1.36      0.73 o
  -5  -2   3        2.27        2.69      0.75 o
  -4  -2   3        1.23        1.40      0.70 o
  -3  -2   3       26.18       31.81      2.71 o
  -2  -2   3      520.67      586.66      7.38 o
  -1  -2   3     1911.83     2157.52      8.82 o
   0  -2   3       35.72       34.04      0.73 o
   1  -2   3       32.10       29.85      0.89 o
   2  -2   3      457.36      518.68      7.53 o
   3  -2   3        2.37        2.27      0.91 o
   4  -2   3       12.40        9.68      2.01 o
   5  -2   3        4.03        3.40      2.19 o
   6  -2   3        0.00       -0.29      1.57 o
  -6  -1   3        0.03        1.02      0.95 o
  -5  -1   3        3.35        2.11      1.22 o
  -4  -1   3        3.16        3.94      0.76 o
  -3  -1   3        6.09        4.70      0.79 o
  -2  -1   3      385.11      433.41      5.07 o
  -1  -1   3     1764.73     1850.69     21.75 o
   0  -1   3        0.78        0.72      0.26 o
   1  -1   3       14.54       10.39      1.44 o
   2  -1   3        1.83        1.13      0.42 o
   3  -1   3      107.28      121.11      3.35 o
   4  -1   3       11.90       11.18      1.26 o
   5  -1   3        0.00        1.46      0.95 o
   6  -1   3        0.03       -0.29      1.64 o
  -6   0   3        0.11       -1.12      1.21 o
  -5   0   3       20.19       19.80      2.40 o
  -4   0   3       10.56        5.44      1.24 o
  -3   0   3        0.04        1.40      0.93 o
  -2   0   3      127.35      133.68      1.95 o
  -1   0   3       36.60       37.33      0.82 o
   0   0   3        6.40        7.05      1.92 o
   1   0   3       11.15        9.64      1.06 o
   2   0   3       47.16       48.11      1.15 o
   3   0   3        0.61        1.01      0.58 o
   4   0   3        0.08       -0.21      0.65 o
   5   0   3        0.98        0.73      1.12 o
   6   0   3        0.11        1.15      1.09 o
  -5   1   3       19.34       27.24      2.66 o
  -4   1   3        0.62       -0.39      0.90 o
  -3   1   3        6.70        7.31      1.11 o
  -2   1   3        3.13        2.27      0.66 o
  -1   1   3      149.69      166.73      2.51 o
   0   1   3       22.24       22.17      1.29 o
   1   1   3       33.60       33.47      1.72 o
   2   1   3        1.28        2.18      0.50 o
   3   1   3        5.92        6.27      2.01 o
   4   1   3        3.41        3.64      0.68 o
   5   1   3       19.09       22.53      2.74 o
   6   1   3        2.56        2.12      1.21 o
  -5   2   3        3.65        2.94      1.24 o
  -4   2   3        0.78        0.04      1.06 o
  -3   2   3        0.36       -0.11      0.14 o
  -2   2   3       14.96       13.65      0.72 o
  -1   2   3       79.21       65.94      0.83 o
   0   2   3      998.16     1073.20      9.39 o
   1   2   3       20.50       17.86      3.33 o
   2   2   3       39.77       41.70      2.84 o
   3   2   3        3.99        4.17      0.68 o
   4   2   3       24.64       28.77      1.92 o
   5   2   3       48.99       62.39      5.76 o
   6   2   3        3.25        2.23      0.99 o
  -5   3   3        3.11        4.32      2.03 o
  -4   3   3        7.16        9.38      4.42 o
  -3   3   3        0.86        0.63      0.65 o
  -2   3   3       12.81       12.45      1.06 o
  -1   3   3       91.01       89.85      2.21 o
   0   3   3       21.65       19.54      1.69 o
   1   3   3      212.01      201.87      2.62 o
   2   3   3      636.02      755.95     13.81 o
   3   3   3        1.29        2.01      0.74 o
   4   3   3        5.79        5.39      1.00 o
   5   3   3       22.61       24.49      2.75 o
   6   3   3        0.29       -0.22      1.13 o
  -5   4   3        7.85       11.68      2.71 o
  -4   4   3        6.62        6.24      1.58 o
  -3   4   3        0.69        1.06      0.39 o
  -2   4   3        0.97        1.92      0.45 o
  -1   4   3      327.89      353.43      3.99 o
   0   4   3        8.53        5.93      0.90 o
   1   4   3      326.29      316.38      8.57 o
   2   4   3      591.00      612.67      7.55 o
   3   4   3       52.13       51.64      2.37 o
   4   4   3        0.20        0.32      0.58 o
   5   4   3        0.69        1.66      0.97 o
   6   4   3       10.26       12.19      2.57 o
  -5   5   3        9.89       12.10      3.60 o
  -4   5   3       14.07       14.63      2.06 o
  -3   5   3        0.28        1.59      1.13 o
  -2   5   3        5.45        6.34      1.56 o
  -1   5   3      282.30      339.94      7.90 o
   0   5   3      790.26      852.22     21.17 o
   1   5   3       88.82       79.20      1.89 o
   2   5   3       31.20       26.77      1.14 o
   3   5   3       18.20       18.78      1.59 o
   4   5   3        0.36        0.14      0.65 o
   5   5   3       11.39       12.77      2.04 o
   6   5   3        4.71        3.53      1.79 o
  -5   6   3        3.34        2.12      1.36 o
  -4   6   3       64.38       86.49      4.33 o
  -3   6   3       54.33       63.41      2.52 o
  -2   6   3        0.30       -0.10      0.61 o
  -1   6   3       17.82       15.47      0.90 o
   0   6   3       38.08       34.86      2.79 o
   1   6   3        0.54       -0.97      1.26 o
   2   6   3       42.04       41.53      1.19 o
   3   6   3        1.37        0.70      1.02 o
   4   6   3        1.70        1.36      0.74 o
   5   6   3        0.80       -0.27      1.03 o
   6   6   3        0.60        1.26      2.14 o
  -5   7   3        0.75        0.85      0.96 o
  -4   7   3        5.22        2.84      2.12 o
  -3   7   3        0.81        0.37      1.12 o
  -2   7   3        3.16        3.82      1.52 o
  -1   7   3       34.16       43.09      1.33 o
   0   7   3        9.80        8.82      2.32 o
   1   7   3       18.03       21.13      2.46 o
   2   7   3        0.02        0.05      0.29 o
   3   7   3        2.76        0.74      0.64 o
   4   7   3        1.96        1.98      1.08 o
   5   7   3        0.67        0.03      1.15 o
  -4   8   3        1.83        2.81      1.12 o
  -3   8   3       15.33       15.48      1.51 o
  -2   8   3        9.73       10.66      1.90 o
  -1   8   3        0.38        0.05      0.23 o
   0   8   3        5.12        5.73      2.30 o
   1   8   3       11.39       10.64      2.25 o
   2   8   3       16.82       16.44      2.12 o
   3   8   3       26.77       28.32      2.41 o
   4   8   3        0.11        0.18      0.64 o
   5   8   3        0.62        0.63      0.66 o
  -4   9   3        1.25        1.21      0.91 o
  -3   9   3        5.49        1.69      1.22 o
  -2   9   3        6.21        3.33      1.03 o
  -1   9   3        0.13        0.00      0.32 o
   0   9   3        4.44        5.33      2.43 o
   1   9   3        0.17       -0.78      1.99 o
   2   9   3       79.99       92.85      4.71 o
   3   9   3       83.85      105.52      7.15 o
   4   9   3        2.15        2.63      0.98 o
   5   9   3        0.01        2.52      1.90 o
  -4  10   3        0.72       -1.29      1.29 o
  -3  10   3        0.51        2.08      1.44 o
  -2  10   3        0.00        1.86      1.62 o
  -1  10   3        3.63        1.82      1.90 o
   0  10   3       19.04       13.17      2.86 o
   1  10   3        1.49        2.45      2.08 o
   2  10   3       39.72       43.49      4.14 o
   3  10   3       48.97       47.97      3.62 o
   4  10   3        0.28        0.87      1.30 o
   5  10   3        0.44       -1.54      1.54 o
  -3  11   3        0.67       -1.43      1.43 o
  -2  11   3        0.01        1.45      1.69 o
  -1  11   3        7.80        7.12      2.67 o
   0  11   3       42.48       40.82      4.01 o
   1  11   3        9.49       10.74      2.40 o
   2  11   3        0.11        3.20      2.76 o
   3  11   3        0.50        0.90      1.50 o
   4  11   3        7.91        7.68      2.95 o
  -3  12   3        5.11        4.95      2.85 o
  -2  12   3        1.76       -1.24      1.67 o
  -1  12   3        4.35        7.93      2.96 o
   0  12   3        1.04        1.02      1.88 o
   1  12   3        0.25       -1.35      1.81 o
   2  12   3        0.57        1.26      2.26 o
   3  12   3        0.08        1.42      1.73 o
   4  12   3        5.95        4.92      1.96 o
  -2  13   3        0.70        4.62      2.64 o
  -1  13   3        2.87        4.15      2.81 o
   0  13   3        1.12        1.51      2.09 o
   1  13   3        3.13        4.25      3.25 o
   2  13   3        0.03       -1.77      1.77 o
   3  13   3        1.75        4.09      2.57 o
   4  13   3        0.88        1.94      1.72 o
  -1  14   3        0.04       -1.67      1.82 o
   0  14   3        1.62       -0.75      1.96 o
   1  14   3        2.33        0.04      1.87 o
   2  14   3        0.48        0.16      1.75 o
   3  14   3        2.00        3.17      2.61 o
   0  15   3        4.37        4.97      3.33 o
   1  15   3        0.02        1.66      2.17 o
   2  15   3        0.46       -0.98      1.94 o
  -1 -14   4        2.05        2.57      2.12 o
   0 -14   4        0.77       -0.22      2.14 o
  -2 -13   4        1.45       -0.70      1.50 o
  -1 -13   4        0.35        0.09      1.69 o
   0 -13   4        0.23        1.18      1.86 o
   1 -13   4        0.24       -0.55      2.06 o
   2 -13   4        0.23       -2.18      2.18 o
  -3 -12   4        2.11        3.49      1.62 o
  -2 -12   4        0.00        0.42      1.54 o
  -1 -12   4        3.24        3.51      2.39 o
   0 -12   4        3.91       -0.32      2.13 o
   1 -12   4        0.05        2.20      2.15 o
   2 -12   4        0.57        5.39      3.31 o
  -4 -11   4        0.07       -0.17      1.36 o
  -3 -11   4        0.13       -0.05      0.65 o
  -2 -11   4        3.65        2.80      1.15 o
  -1 -11   4       28.51       34.87      4.96 o
   0 -11   4        2.54        0.46      1.88 o
   1 -11   4        2.34        1.47      2.07 o
   2 -11   4        0.83        2.87      2.74 o
   3 -11   4        1.50       -1.87      1.90 o
  -4 -10   4        4.25        4.85      1.58 o
  -3 -10   4        0.12       -0.34      0.64 o
  -2 -10   4        4.35        6.62      1.36 o
  -1 -10   4       11.71       16.13      3.11 o
   0 -10   4       14.13       13.51      2.94 o
   1 -10   4        3.82        7.30      2.75 o
   2 -10   4        0.23       -0.75      2.07 o
   3 -10   4       12.84       22.92      6.09 o
   4 -10   4        2.83        6.90      3.58 o
  -4  -9   4        2.66        1.75      0.98 o
  -3  -9   4        4.93        4.98      0.87 o
  -2  -9   4       17.93       17.77      2.54 o
  -1  -9   4        8.44        8.50      2.16 o
   0  -9   4      439.51      515.79      9.15 o
   1  -9   4       32.87       33.41      3.63 o
   2  -9   4        0.75       -0.85      1.98 o
   3  -9   4        0.04        2.59      1.81 o
   4  -9   4        0.03       -0.34      1.67 o
  -5  -8   4        0.79        1.59      1.96 o
  -4  -8   4        0.00       -0.64      0.92 o
  -3  -8   4       11.12        9.92      1.21 o
  -2  -8   4        2.10        2.56      1.29 o
  -1  -8   4       25.81       21.43      2.78 o
   0  -8   4      113.45      124.03      5.79 o
   1  -8   4        7.61        5.87      1.97 o
   2  -8   4        0.50       -0.22      2.02 o
   3  -8   4        0.55        1.14      3.68 o
   4  -8   4        3.47        3.56      2.30 o
  -5  -7   4        3.15        3.59      1.39 o
  -4  -7   4        0.94        1.23      1.04 o
  -3  -7   4       30.03       34.31      1.96 o
  -2  -7   4        4.33        6.40      3.76 o
  -1  -7   4       17.77       14.28      2.15 o
   0  -7   4        7.88        9.89      2.69 o
   1  -7   4        2.47       -1.31      1.82 o
   2  -7   4        1.07        2.51      1.87 o
   3  -7   4        0.06        0.20      1.25 o
   4  -7   4        0.01       -0.20      0.72 o
   5  -7   4        0.10        1.63      1.56 o
  -5  -6   4        2.08        2.07      1.11 o
  -4  -6   4        0.20       -0.11      1.18 o
  -3  -6   4        0.73        1.37      0.77 o
  -2  -6   4        0.17        0.88      0.69 o
  -1  -6   4        1.02        0.52      1.40 o
   0  -6   4        2.12       -0.07      1.56 o
   1  -6   4        0.18        0.47      1.72 o
   2  -6   4        1.49        1.14      1.68 o
   3  -6   4        0.17        0.51      1.22 o
   4  -6   4        0.84        1.07      1.03 o
   5  -6   4        0.01       -0.71      1.56 o
  -5  -5   4        0.32        1.17      1.23 o
  -4  -5   4        0.81        0.57      0.75 o
  -3  -5   4        8.49        9.49      1.10 o
  -2  -5   4        3.05        2.60      0.84 o
  -1  -5   4        6.00        4.77      1.95 o
   0  -5   4       23.65       23.83      2.17 o
   1  -5   4        1.66       -0.39      1.65 o
   2  -5   4        0.01       -0.27      0.41 o
   3  -5   4        0.00       -0.17      1.34 o
   4  -5   4        4.67        2.23      1.57 o
   5  -5   4        0.25        1.37      1.59 o
  -5  -4   4        0.29       -0.30      1.34 o
  -4  -4   4       18.03       17.59      2.15 o
  -3  -4   4        5.55        4.99      0.74 o
  -2  -4   4       60.44       61.33      2.07 o
  -1  -4   4       54.52       53.80      1.83 o
   0  -4   4        8.00        6.25      1.73 o
   1  -4   4        5.35        2.26      1.77 o
   2  -4   4       10.44       10.31      1.19 o
   3  -4   4       51.11       52.47      2.09 o
   4  -4   4        9.61        6.54      1.56 o
   5  -4   4        0.93       -0.56      1.11 o
  -5  -3   4        2.66        0.37      2.46 o
  -4  -3   4        0.00        1.04      1.33 o
  -3  -3   4       28.11       26.19      1.26 o
  -2  -3   4       52.34       59.46      1.80 o
  -1  -3   4      131.25      141.18      2.59 o
   0  -3   4       16.29       15.77      1.09 o
   1  -3   4      418.27      522.59      9.20 o
   2  -3   4       66.86       70.16      1.49 o
   3  -3   4        0.02       -0.64      0.64 o
   4  -3   4        1.62        1.47      0.71 o
   5  -3   4        1.48        0.97      1.15 o
  -5  -2   4        1.47        2.64      1.01 o
  -4  -2   4        1.97        0.73      0.67 o
  -3  -2   4      155.51      178.74      4.35 o
  -2  -2   4     1903.41     2180.00     20.12 o
  -1  -2   4       72.14       90.72      2.22 o
   0  -2   4      207.30      225.21      4.57 o
   1  -2   4      367.12      389.07     10.51 o
   2  -2   4        0.00       -0.32      1.23 o
   3  -2   4       82.08       82.67      3.34 o
   4  -2   4       19.87       28.38      2.68 o
   5  -2   4        5.93        6.02      2.38 o
   6  -2   4        0.01        2.69      2.35 o
  -5  -1   4        6.12        4.14      0.87 o
  -4  -1   4        5.43        4.10      0.86 o
  -3  -1   4        1.41        1.82      0.70 o
  -2  -1   4      865.51     1006.53      9.79 o
  -1  -1   4      693.00      810.81     14.10 o
   0  -1   4        7.48        5.21      1.22 o
   1  -1   4        3.89        2.34      1.54 o
   2  -1   4      819.15      903.08     10.68 o
   3  -1   4       39.82       42.16      3.21 o
   4  -1   4       29.62       31.26      4.17 o
   5  -1   4        2.51        2.11      0.87 o
   6  -1   4        0.10        0.84      1.61 o
  -5   0   4        8.33        5.89      1.57 o
  -4   0   4        0.02        0.57      0.70 o
  -3   0   4        0.51        0.80      0.66 o
  -2   0   4       18.95       18.00      1.19 o
  -1   0   4      211.39      229.92      2.82 o
   0   0   4        0.63        0.72      0.46 o
   1   0   4      481.91      495.93      5.51 o
   2   0   4        0.12        0.54      0.41 o
   3   0   4       16.92       15.02      2.02 o
   4   0   4        1.75        0.92      0.66 o
   5   0   4        8.60        9.23      1.52 o
   6   0   4        0.08       -0.08      0.71 o
  -5   1   4        0.95        0.62      0.90 o
  -4   1   4        3.40        3.45      1.13 o
  -3   1   4        0.34        0.11      0.85 o
  -2   1   4        8.28        6.08      0.69 o
  -1   1   4        0.08       -0.33      0.33 o
   0   1   4       80.70       73.87      2.62 o
   1   1   4       59.39       63.33      2.01 o
   2   1   4       25.03       20.17      1.58 o
   3   1   4        0.79        1.03      0.51 o
   4   1   4       28.87       32.05      3.96 o
   5   1   4       48.81       65.74      7.30 o
   6   1   4        0.71        1.01      2.24 o
  -5   2   4        0.32       -0.39      1.35 o
  -4   2   4        1.22        0.79      0.53 o
  -3   2   4        0.61        0.44      0.31 o
  -2   2   4        4.19        2.70      0.47 o
  -1   2   4       86.74       88.83      1.93 o
   0   2   4        1.19        1.06      0.85 o
   2   2   4       40.84       48.54      7.43 o
   3   2   4        2.46        0.80      1.47 o
   4   2   4       40.56       47.40      2.97 o
   5   2   4       22.82       25.06      3.00 o
   6   2   4        1.28        1.55      0.80 o
  -5   3   4        0.07        0.70      0.93 o
  -4   3   4        4.07        2.40      1.07 o
  -3   3   4       13.43       14.92      1.38 o
  -2   3   4       28.55       35.08      1.11 o
  -1   3   4        0.47        0.40      0.32 o
   0   3   4        0.05        0.04      0.69 o
   1   3   4      619.57      686.45     17.22 o
   2   3   4       18.61       30.29      6.08 o
   3   3   4       11.84       13.50      3.28 o
   4   3   4       10.71       10.31      1.23 o
   5   3   4        0.08        2.30      1.19 o
   6   3   4        0.29       -1.00      1.00 o
  -5   4   4        1.21        0.85      0.91 o
  -4   4   4       13.96       18.25      2.22 o
  -3   4   4        1.04        0.38      0.43 o
  -2   4   4       93.54      105.50      2.59 o
  -1   4   4      169.64      174.57      2.57 o
   0   4   4      166.17      174.67      5.06 o
   1   4   4      423.45      448.21     11.99 o
   2   4   4        4.31        6.30      1.77 o
   3   4   4        3.03        2.23      0.72 o
   4   4   4        1.03        0.63      0.69 o
   5   4   4       11.71       15.67      2.20 o
   6   4   4        0.00        0.27      1.60 o
  -5   5   4        9.59        7.48      2.00 o
  -4   5   4       22.46       28.26      3.35 o
  -3   5   4        3.10        2.80      0.77 o
  -2   5   4       24.48       33.67      3.47 o
  -1   5   4      334.73      363.94      4.55 o
   0   5   4      115.66      108.78      3.04 o
   1   5   4        9.70        4.32      1.30 o
   2   5   4       57.88       67.98      1.70 o
   3   5   4        3.75        2.98      1.15 o
   4   5   4        2.62        1.94      0.77 o
   5   5   4        4.26        2.86      1.15 o
   6   5   4        0.04        1.15      0.96 o
  -5   6   4       10.88        7.48      5.05 o
  -4   6   4       67.67       94.95      4.60 o
  -3   6   4        6.80        5.40      0.94 o
  -2   6   4        0.02        0.06      0.65 o
  -1   6   4        0.02        0.03      0.67 o
   0   6   4        6.84        5.03      1.61 o
   1   6   4       95.71       84.29      5.72 o
   2   6   4       24.26       21.56      1.00 o
   3   6   4       12.23       11.04      1.24 o
   4   6   4        1.58        0.93      1.42 o
   5   6   4        2.63        3.16      2.52 o
   6   6   4        0.05        0.89      2.07 o
  -4   7   4        0.14        0.01      0.97 o
  -3   7   4        2.06        1.80      0.81 o
  -2   7   4        0.10       -0.24      0.77 o
  -1   7   4        0.76        0.53      0.34 o
   0   7   4       48.85       50.68      3.80 o
   1   7   4       15.68       18.10      2.15 o
   2   7   4        9.36       10.75      0.71 o
   3   7   4        6.69        7.69      1.13 o
   4   7   4        1.05        0.81      0.72 o
   5   7   4       10.56       10.67      1.56 o
  -4   8   4        0.98        1.29      0.84 o
  -3   8   4        2.66        0.53      0.84 o
  -2   8   4        0.27        0.32      0.61 o
  -1   8   4        3.80        4.96      1.53 o
   0   8   4       48.78       67.74      4.44 o
   1   8   4        3.28        1.36      1.62 o
   2   8   4      173.25      178.48      6.63 o
   3   8   4       44.07       46.64      4.68 o
   4   8   4        0.01        0.15      0.71 o
   5   8   4        2.90        3.26      1.38 o
  -4   9   4        0.26       -0.19      1.45 o
  -3   9   4        3.55        3.81      2.20 o
  -2   9   4        0.00        0.85      1.64 o
  -1   9   4        3.79        1.25      1.51 o
   0   9   4        1.12        2.64      2.19 o
   1   9   4        4.78        7.05      2.99 o
   2   9   4       87.54       88.69      4.40 o
   3   9   4       35.06       34.91      3.34 o
   4   9   4        2.48        1.46      1.86 o
   5   9   4        0.97        2.52      1.78 o
  -4  10   4        0.87        2.36      1.72 o
  -3  10   4        0.01       -0.65      1.17 o
  -2  10   4        0.13        0.16      1.42 o
  -1  10   4       58.71       78.18      5.95 o
   0  10   4        6.92        6.01      2.82 o
   1  10   4        4.95        4.43      2.88 o
   2  10   4       24.59       24.19      3.71 o
   3  10   4        2.47        5.22      2.12 o
   4  10   4        0.67        1.12      1.56 o
  -3  11   4        2.76        4.39      2.23 o
  -2  11   4        0.34        0.19      1.56 o
  -1  11   4       20.30       16.19      2.67 o
   0  11   4        7.62        6.13      2.89 o
   1  11   4        2.03        3.81      1.93 o
   2  11   4        1.39        1.28      1.84 o
   3  11   4       16.19       19.82      3.20 o
   4  11   4        0.07        1.48      1.64 o
  -3  12   4        1.70        1.04      1.39 o
  -2  12   4        1.67       -0.76      1.48 o
  -1  12   4        0.64       -0.99      1.84 o
   0  12   4        0.65        1.71      1.96 o
   1  12   4        0.65        1.43      1.86 o
   2  12   4        1.60        1.11      2.06 o
   3  12   4        3.08        1.49      1.50 o
   4  12   4        0.06        0.63      1.42 o
  -2  13   4        0.12       -0.13      1.61 o
  -1  13   4        0.27        0.18      1.92 o
   0  13   4        2.09        2.35      2.18 o
   1  13   4        0.39       -0.69      2.29 o
   2  13   4        0.90        0.90      2.49 o
   3  13   4        0.06        2.85      1.89 o
  -1  14   4        1.01       -0.05      1.85 o
   0  14   4        4.00        6.02      3.33 o
   1  14   4        1.57        1.36      1.89 o
   2  14   4        1.10        0.67      1.85 o
   3  14   4        3.26        1.15      1.77 o
   0  15   4        5.94        5.71      3.07 o
   1  15   4        0.00        1.92      2.30 o
  -2 -13   5        1.97        3.02      1.97 o
  -1 -13   5        0.00       -1.06      1.67 o
   0 -13   5        0.01       -0.38      1.88 o
   1 -13   5        0.09        3.28      2.58 o
  -3 -12   5        0.07       -0.34      1.22 o
  -2 -12   5        0.00       -0.30      1.57 o
  -1 -12   5        0.15       -0.15      1.64 o
   0 -12   5        0.00        1.90      2.03 o
   1 -12   5        3.03        4.59      3.14 o
   2 -12   5        0.00        2.98      3.51 o
  -3 -11   5        0.03       -0.68      0.68 o
  -2 -11   5        4.95        2.69      1.82 o
  -1 -11   5        2.56        3.65      2.55 o
   0 -11   5        8.14       11.31      3.53 o
   1 -11   5        0.08        0.75      2.17 o
   2 -11   5        4.15        3.35      2.50 o
   3 -11   5        3.58        1.18      1.96 o
  -4 -10   5        0.01        1.63      1.32 o
  -3 -10   5        0.17        0.65      0.70 o
  -2 -10   5        5.75        4.54      1.18 o
  -1 -10   5       20.40       15.50      2.53 o
   0 -10   5        5.28        5.24      1.99 o
   1 -10   5        2.49        0.46      1.88 o
   2 -10   5        1.78        0.90      2.69 o
   3 -10   5        4.32       10.02      3.59 o
  -4  -9   5        2.17        2.26      1.16 o
  -3  -9   5       10.97       14.05      1.44 o
  -2  -9   5        0.00       -0.29      0.92 o
  -1  -9   5      211.61      246.61     13.44 o
   0  -9   5      117.04      129.86      8.01 o
   1  -9   5        5.84        6.58      3.17 o
   2  -9   5        1.99        3.22      3.10 o
   3  -9   5        0.73        2.85      2.03 o
   4  -9   5        2.08        1.69      1.78 o
  -4  -8   5        9.93       11.04      2.60 o
  -3  -8   5       20.18       27.45      2.17 o
  -2  -8   5       29.15       26.68      2.33 o
  -1  -8   5        0.51        0.07      1.62 o
   0  -8   5        0.22       -1.33      1.94 o
   1  -8   5        3.15        2.74      2.21 o
   2  -8   5       12.11        5.99      3.16 o
   3  -8   5        0.19        0.65      1.89 o
   4  -8   5        0.90        3.50      2.59 o
  -5  -7   5        0.52        1.05      1.54 o
  -4  -7   5        0.16        2.16      1.32 o
  -3  -7   5        7.72        8.91      1.61 o
  -2  -7   5        0.21       -0.42      0.96 o
  -1  -7   5       27.23       30.84      2.90 o
   0  -7   5        7.34        6.10      2.07 o
   1  -7   5      116.03      129.14      6.32 o
   2  -7   5       15.67       17.18      3.07 o
   3  -7   5        0.52        0.71      1.39 o
   4  -7   5        1.79        6.59      2.32 o
  -5  -6   5        0.09        0.89      0.68 o
  -4  -6   5        0.77        1.61      2.41 o
  -3  -6   5        0.04        0.39      1.16 o
  -2  -6   5        7.60        4.43      0.97 o
  -1  -6   5        1.01        1.99      1.49 o
   0  -6   5      142.66      156.20      6.60 o
   1  -6   5       10.38       14.11      2.92 o
   2  -6   5        6.51        2.85      1.58 o
   3  -6   5        0.02        0.01      0.70 o
   4  -6   5        0.49        1.40      1.53 o
  -5  -5   5        0.09        0.27      0.96 o
  -4  -5   5        0.31        0.03      1.55 o
  -3  -5   5        0.01       -0.39      0.56 o
  -2  -5   5        1.15        0.24      0.72 o
  -1  -5   5        8.82        9.48      1.35 o
   0  -5   5       10.49       12.14      2.32 o
   1  -5   5        4.96        6.66      2.40 o
   2  -5   5        0.63        0.29      0.43 o
   3  -5   5       21.20       22.55      4.82 o
   4  -5   5        1.21       -0.50      0.59 o
  -5  -4   5        0.01        2.06      1.17 o
  -4  -4   5        5.39        4.66      1.09 o
  -3  -4   5        0.36        0.57      0.47 o
  -2  -4   5        1.50        0.88      0.76 o
  -1  -4   5       19.44       20.06      1.57 o
   0  -4   5      146.06      160.99      2.35 o
   1  -4   5       56.75       71.11      3.77 o
   2  -4   5        6.23        4.31      0.80 o
   3  -4   5        9.32        6.01      1.12 o
   4  -4   5        1.36        0.65      1.10 o
  -5  -3   5        0.07        1.52      1.50 o
  -4  -3   5        0.02       -0.10      0.71 o
  -3  -3   5       86.77       89.80      3.63 o
  -2  -3   5       18.13       21.25      1.05 o
  -1  -3   5       80.66       87.40      4.66 o
   0  -3   5      162.93      183.67      2.98 o
   1  -3   5       55.12       47.39      2.69 o
   2  -3   5        0.67        0.01      0.27 o
   3  -3   5        4.72        5.66      1.11 o
   4  -3   5        0.40        0.81      0.78 o
   5  -3   5        0.45       -0.21      1.11 o
  -5  -2   5        1.06        1.28      0.73 o
  -4  -2   5        8.06        6.79      1.38 o
  -3  -2   5      530.69      649.32      9.05 o
  -2  -2   5       36.31       42.73      1.23 o
  -1  -2   5      112.26      123.61      1.87 o
   0  -2   5        0.24        0.53      0.34 o
   1  -2   5        0.13        1.74      1.49 o
   2  -2   5       61.53       70.38      3.26 o
   3  -2   5       16.25       20.64      2.52 o
   4  -2   5       22.20       19.76      3.79 o
   5  -2   5        0.37        1.40      0.93 o
   6  -2   5        0.09        0.21      1.42 o
  -5  -1   5        5.48        2.61      1.04 o
  -4  -1   5       18.12       21.58      2.11 o
  -3  -1   5      142.65      167.84      4.20 o
  -2  -1   5      282.46      312.41      3.77 o
  -1  -1   5        4.94        3.82      0.46 o
   0  -1   5        0.10       -0.01      0.28 o
   1  -1   5      225.98      257.72      7.47 o
   2  -1   5       31.20       30.36      1.10 o
   3  -1   5      141.10      150.85      4.70 o
   4  -1   5        6.11        5.95      1.16 o
   5  -1   5        0.44        0.81      0.51 o
   6  -1   5        0.41        0.63      1.59 o
  -5   0   5        1.20        0.27      0.83 o
  -4   0   5        2.19        3.76      1.13 o
  -3   0   5        7.65        7.84      1.28 o
  -2   0   5      103.61      119.49      1.98 o
  -1   0   5      125.47      132.71      2.46 o
   0   0   5      120.29      129.79      3.48 o
   1   0   5        1.32       -0.04      0.93 o
   2   0   5       67.00       62.29      1.34 o
   3   0   5        1.87        0.35      0.56 o
   4   0   5       97.33      122.42      4.11 o
   5   0   5        0.44        1.44      0.55 o
   6   0   5        0.81        0.82      0.68 o
  -5   1   5        0.09       -0.85      0.87 o
  -4   1   5        0.24        1.01      0.82 o
  -3   1   5       27.11       30.32      1.73 o
  -2   1   5       78.48       72.48      1.78 o
  -1   1   5       23.28       23.20      1.19 o
   0   1   5        6.45        7.19      0.94 o
   1   1   5       69.54       59.97      5.13 o
   2   1   5       10.55       13.87      1.31 o
   3   1   5       10.12        9.24      1.48 o
   4   1   5      243.73      310.49      5.72 o
   5   1   5       21.22       23.47      2.58 o
   6   1   5        0.02       -0.52      0.95 o
  -5   2   5        0.88       -0.24      1.27 o
  -4   2   5        3.48        2.85      0.91 o
  -3   2   5        4.65        3.61      0.78 o
  -2   2   5        4.17        2.90      0.57 o
  -1   2   5       85.80       91.21      4.34 o
   0   2   5       32.11       32.84      2.11 o
   1   2   5      251.14      294.20      8.44 o
   2   2   5        6.73        5.71      1.49 o
   3   2   5        0.67        0.99      0.56 o
   4   2   5       16.05       18.86      1.98 o
   5   2   5        3.14        3.07      0.78 o
   6   2   5        0.17        0.43      0.68 o
  -5   3   5        1.72        1.53      1.09 o
  -4   3   5        2.39        2.47      0.99 o
  -3   3   5        1.06        0.14      0.63 o
  -2   3   5       70.57       74.93      2.46 o
  -1   3   5       16.33       10.35      1.45 o
   0   3   5       70.11       75.54      3.38 o
   1   3   5      176.19      191.83      6.04 o
   2   3   5       84.72       84.55      3.43 o
   3   3   5        1.58        0.83      0.86 o
   4   3   5        2.17        2.17      0.94 o
   5   3   5        1.89        1.13      0.65 o
   6   3   5        0.00       -0.13      0.92 o
  -5   4   5       12.20       14.31      3.32 o
  -4   4   5        0.39        0.20      1.02 o
  -3   4   5        7.94        4.76      0.77 o
  -2   4   5       90.73      101.24      2.57 o
  -1   4   5        0.03        0.54      0.59 o
   0   4   5       33.10       40.08      6.15 o
   1   4   5       27.05       25.24      6.38 o
   2   4   5        2.57        4.94      1.96 o
   3   4   5        4.05        3.54      1.45 o
   4   4   5        0.25       -0.07      0.48 o
   5   4   5        0.23        0.71      1.09 o
   6   4   5        0.52        0.41      1.06 o
  -5   5   5       27.47       29.71     12.24 o
  -4   5   5        2.04        1.33      0.81 o
  -3   5   5        1.69        0.55      0.67 o
  -2   5   5       23.81       24.03      1.56 o
  -1   5   5       51.30       48.69      1.33 o
   0   5   5        3.36        2.74      0.54 o
   1   5   5        7.73       10.42      2.31 o
   2   5   5       41.17       42.72      3.85 o
   3   5   5       13.79       13.91      1.78 o
   4   5   5        0.40        0.54      0.82 o
   5   5   5        0.47       -0.69      0.69 o
   6   5   5        1.14        1.44      0.99 o
  -5   6   5       18.05       18.20      7.01 o
  -4   6   5        9.37        7.63      2.87 o
  -3   6   5        3.44        2.29      0.76 o
  -2   6   5        9.27        7.30      1.15 o
  -1   6   5       32.24       36.30      1.34 o
   0   6   5       25.71       24.55      0.78 o
   1   6   5       83.45       88.29      3.92 o
   2   6   5       63.17       67.87      1.79 o
   3   6   5        2.40        1.53      0.81 o
   4   6   5        3.07        3.37      1.00 o
   5   6   5        4.22        4.28      1.06 o
   6   6   5        2.01        1.46      1.06 o
  -4   7   5        0.05       -0.42      0.90 o
  -3   7   5        3.61        2.37      0.76 o
  -2   7   5        0.00        0.38      0.30 o
  -1   7   5        5.04        3.97      1.91 o
   0   7   5       30.91       33.28      3.48 o
   1   7   5       13.84       17.67      2.22 o
   2   7   5       10.50        6.79      0.69 o
   3   7   5        3.05        2.60      1.04 o
   4   7   5        5.08        5.88      1.55 o
   5   7   5       18.98       21.51      2.23 o
  -4   8   5        2.46        1.49      0.73 o
  -3   8   5        3.03        1.96      1.60 o
  -2   8   5        0.05       -0.15      0.62 o
  -1   8   5       20.10       18.94      2.17 o
   0   8   5        0.20        1.73      2.20 o
   1   8   5      162.74      174.38      7.28 o
   2   8   5      267.35      303.18     22.39 o
   3   8   5        7.03        8.13      1.18 o
   4   8   5        1.67        0.45      0.69 o
   5   8   5        6.65        7.09      1.90 o
  -4   9   5        3.21        4.36      2.87 o
  -3   9   5        0.94        0.13      1.06 o
  -2   9   5       13.12       16.75      2.67 o
  -1   9   5        1.84        0.58      1.57 o
   0   9   5        2.98       -0.65      1.44 o
   1   9   5        7.58        4.92      2.06 o
   2   9   5       50.60       46.48      3.77 o
   3   9   5       12.84        9.70      2.33 o
   4   9   5        0.20        2.56      1.56 o
  -1  10   5       13.54       10.12      2.33 o
   0  10   5        0.01        2.39      2.11 o
   1  10   5        9.77       11.79      2.83 o
   2  10   5        4.14        1.64      1.69 o
   3  10   5        6.58        4.91      1.59 o
   4  10   5        0.04        0.16      1.52 o
  -2  11   5        3.52        2.11      2.20 o
  -1  11   5        0.62        1.08      1.97 o
   0  11   5        2.81        0.06      1.83 o
   1  11   5        0.12        2.24      1.84 o
   2  11   5        0.79       -0.74      1.85 o
   3  11   5        0.33        2.26      1.65 o
   4  11   5        0.60        0.69      1.53 o
  -2  12   5        0.08        1.83      1.60 o
  -1  12   5        0.67       -0.07      1.78 o
   0  12   5        3.04        2.76      2.08 o
   1  12   5        0.00        1.73      2.00 o
   2  12   5        0.66        1.58      1.97 o
   3  12   5        0.53        0.33      1.56 o
   4  12   5        2.01        2.96      2.27 o
  -2  13   5        0.12        0.65      1.59 o
  -1  13   5        0.84        1.94      2.63 o
   0  13   5        0.46       -0.64      1.90 o
   1  13   5        0.03        2.31      2.12 o
   2  13   5        0.72        2.53      1.94 o
   3  13   5        0.97        1.45      2.31 o
  -1  14   5        0.62        0.91      1.90 o
   0  14   5        0.33       -1.29      2.09 o
   1  14   5        0.52        0.53      2.24 o
   2  14   5        2.11        4.46      3.00 o
   3  14   5        4.03        3.18      2.16 o
   1  15   5        0.08        1.16      2.08 o
  -1 -13   6        0.25       -0.94      1.71 o
   0 -13   6        0.07        1.07      2.17 o
   1 -13   6        0.03        0.67      2.73 o
  -2 -12   6        5.25        3.80      2.06 o
  -1 -12   6        0.14        1.14      1.83 o
   0 -12   6        0.01       -0.68      1.89 o
   1 -12   6        0.74        0.14      2.42 o
   2 -12   6        9.90       11.74      5.18 o
  -3 -11   6        0.22        0.48      1.08 o
  -2 -11   6        0.12        1.14      0.73 o
  -1 -11   6        5.12        6.39      2.74 o
   0 -11   6        3.02        5.34      3.12 o
   1 -11   6        0.11       -2.18      2.36 o
   3 -11   6        2.22        0.80      2.10 o
  -3 -10   6        0.03       -0.68      0.85 o
  -2 -10   6       13.47       18.72      2.11 o
  -1 -10   6       47.78       61.09      6.78 o
   1 -10   6        0.83        2.22      2.80 o
   2 -10   6        0.39       -0.23      1.98 o
   3 -10   6        1.80        4.44      3.05 o
  -4  -9   6        4.93        3.09      1.45 o
  -3  -9   6        2.21        1.88      1.23 o
  -2  -9   6       11.98       12.56      1.78 o
  -1  -9   6       79.86      108.20      4.92 o
   0  -9   6       13.40       15.39      2.93 o
   1  -9   6        7.24        8.01      3.56 o
   2  -9   6        0.86        4.25      2.89 o
   3  -9   6        0.11        1.49      2.01 o
   4  -9   6        0.31        0.31      1.62 o
  -4  -8   6       21.80       27.77      4.74 o
  -3  -8   6        4.37        2.78      0.97 o
  -2  -8   6        7.90       11.61      1.32 o
  -1  -8   6        3.06        1.04      1.10 o
   0  -8   6        4.58        4.34      2.25 o
   1  -8   6       41.31       52.58      5.17 o
   2  -8   6        1.37        0.31      1.97 o
   3  -8   6        0.18        0.10      1.85 o
   4  -8   6        0.02        4.28      2.59 o
  -4  -7   6        3.52        2.50      0.91 o
  -3  -7   6        0.25        0.88      0.69 o
  -2  -7   6        7.10        5.11      1.18 o
  -1  -7   6        2.10        1.86      1.46 o
   0  -7   6      222.26      268.62      6.80 o
   1  -7   6       24.13       26.54      3.64 o
   2  -7   6        0.51        0.62      3.24 o
   3  -7   6        1.82       -1.44      1.83 o
   4  -7   6        0.00        3.95      2.41 o
  -5  -6   6        0.22       -0.59      0.92 o
  -4  -6   6        0.77        1.05      1.61 o
  -3  -6   6        0.23        0.80      0.73 o
  -2  -6   6        0.00        0.07      0.86 o
  -1  -6   6      158.15      160.70      4.13 o
   0  -6   6        0.69       -0.15      0.59 o
   1  -6   6       19.52       20.53      3.89 o
   2  -6   6        4.11        1.11      1.03 o
   3  -6   6       10.78       16.15      3.37 o
   4  -6   6       10.47       14.98      3.08 o
   5  -6   6        1.97        4.55      2.50 o
  -5  -5   6        0.03        0.88      1.14 o
  -4  -5   6        8.29        7.59      2.95 o
  -3  -5   6        0.00        0.17      0.85 o
  -2  -5   6       12.85       12.83      1.66 o
  -1  -5   6        9.36        9.24      1.36 o
   0  -5   6      136.00      157.23      3.22 o
   1  -5   6        4.49       -1.43      1.87 o
   2  -5   6        0.17        1.09      0.57 o
   3  -5   6        9.54        4.43      0.93 o
   4  -5   6        2.95        5.19      2.60 o
   5  -5   6        0.66       -0.70      1.38 o
  -5  -4   6        0.19        0.76      2.62 o
  -4  -4   6        0.31        0.64      1.19 o
  -3  -4   6        6.50        6.78      2.77 o
  -2  -4   6        0.01        0.42      0.66 o
  -1  -4   6        4.31        5.31      1.55 o
   0  -4   6      164.39      187.54      2.67 o
   1  -4   6       80.63       81.03      4.32 o
   2  -4   6        0.38        3.06      1.70 o
   3  -4   6        0.69       -0.51      1.69 o
   4  -4   6        3.32        6.62      2.47 o
   5  -4   6        0.00       -0.18      0.78 o
  -5  -3   6        0.17        1.26      1.05 o
  -4  -3   6       38.50       37.47      4.48 o
  -3  -3   6      109.24      113.89      5.24 o
  -2  -3   6       27.80       29.01      2.10 o
  -1  -3   6       41.97       44.61      2.43 o
   0  -3   6       43.13       47.93      1.19 o
   1  -3   6        0.52        0.45      1.47 o
   2  -3   6        2.01        4.00      2.41 o
   3  -3   6        3.42        6.58      2.31 o
   4  -3   6        1.00        1.64      2.22 o
   5  -3   6        0.84        3.56      1.25 o
  -5  -2   6        0.19        0.55      0.81 o
  -4  -2   6       58.71       71.37      8.05 o
  -3  -2   6      106.45      122.91      3.61 o
  -2  -2   6        6.14        8.14      0.70 o
  -1  -2   6        7.62        7.54      1.50 o
   0  -2   6        2.93        1.79      1.43 o
   1  -2   6       10.67        8.03      2.04 o
   2  -2   6        0.09       -0.60      1.65 o
   3  -2   6        1.54        0.49      1.51 o
   4  -2   6        0.02        0.49      1.00 o
   5  -2   6        0.39        1.13      1.20 o
  -5  -1   6        3.45        2.94      1.71 o
  -4  -1   6        4.62        2.48      1.00 o
  -3  -1   6       28.85       30.97      2.08 o
  -2  -1   6       18.11       18.13      1.05 o
  -1  -1   6       19.73       21.12      2.41 o
   0  -1   6      103.61      109.97      2.01 o
   1  -1   6        0.07       -1.01      1.50 o
   2  -1   6       73.73       90.53      2.00 o
   3  -1   6        7.62        8.66      0.88 o
   4  -1   6        0.01        0.70      0.43 o
   5  -1   6        0.20        0.67      0.74 o
   6  -1   6        1.40        0.18      1.71 o
  -5   0   6        0.68        0.79      2.01 o
  -4   0   6        0.20        0.58      1.09 o
  -3   0   6        2.68        1.97      1.07 o
  -2   0   6      126.19      134.75      2.63 o
  -1   0   6      484.91      533.04      7.88 o
   0   0   6       32.51       37.74      1.26 o
   1   0   6        0.55        0.92      0.75 o
   2   0   6        0.31        0.20      0.24 o
   3   0   6      259.83      314.04      6.71 o
   4   0   6        2.96        3.31      1.07 o
   5   0   6        0.41        1.46      0.49 o
   6   0   6        1.08        0.25      1.57 o
  -5   1   6        0.00        1.13      1.24 o
  -4   1   6        3.23        1.93      1.36 o
  -3   1   6       67.99       75.22      2.79 o
  -2   1   6       68.52       68.02      1.70 o
  -1   1   6       56.12       58.96      1.80 o
   0   1   6       35.43       37.73      2.36 o
   1   1   6       31.81       41.32      6.84 o
   2   1   6       87.00       99.10      4.01 o
   3   1   6      365.23      439.63      8.99 o
   4   1   6      132.19      155.91      6.80 o
   5   1   6        0.06        1.30      0.59 o
   6   1   6        0.18        0.34      1.33 o
  -5   2   6        0.06       -0.43      1.40 o
  -4   2   6        7.12        8.72      2.60 o
  -3   2   6        0.74       -0.87      0.99 o
  -2   2   6       31.65       33.49      1.52 o
  -1   2   6       19.38       20.00      4.27 o
   0   2   6      244.23      272.96      7.99 o
   1   2   6       53.60       58.78      3.07 o
   2   2   6       43.95       44.95      3.33 o
   3   2   6        0.70       -0.26      0.73 o
   4   2   6        2.38        1.19      0.78 o
   5   2   6        0.39        0.65      1.11 o
   6   2   6        0.33        1.04      0.74 o
  -5   3   6        0.01       -1.42      1.77 o
  -4   3   6        0.38       -1.15      1.15 o
  -3   3   6       41.52       54.52      3.51 o
  -2   3   6      153.57      162.33      3.62 o
  -1   3   6        8.91        5.69      1.05 o
   0   3   6       19.36       15.45      4.05 o
   1   3   6       29.12       35.11      8.07 o
   2   3   6        0.06       -0.17      1.02 o
   3   3   6        5.88        6.77      2.22 o
   4   3   6        0.04       -0.81      0.81 o
   5   3   6        8.61        5.79      1.10 o
   6   3   6        0.06       -0.19      0.99 o
  -5   4   6        3.41        7.01      3.80 o
  -4   4   6        0.22        1.08      1.03 o
  -3   4   6        1.72        0.10      1.11 o
  -2   4   6        4.97        5.27      1.09 o
  -1   4   6        6.14        3.78      1.29 o
   0   4   6       13.64       12.43      3.67 o
   1   4   6       11.26       16.09      3.48 o
   2   4   6        1.50        1.61      1.47 o
   3   4   6        1.51        2.83      0.94 o
   4   4   6        2.36        2.04      0.99 o
   5   4   6        0.83        0.91      0.55 o
   6   4   6        0.00        0.57      1.33 o
  -5   5   6        9.25        6.94      2.46 o
  -4   5   6        0.06        0.61      1.09 o
  -3   5   6        0.83        0.52      0.52 o
  -2   5   6        0.62        0.14      0.68 o
  -1   5   6        0.80       -0.02      0.57 o
   0   5   6        3.38        1.94      1.04 o
   1   5   6       13.06       13.24      3.87 o
   2   5   6        9.57        7.83      1.77 o
   3   5   6        0.44        2.13      0.91 o
   4   5   6        4.19        3.12      0.85 o
   5   5   6        0.42        0.90      0.55 o
   6   5   6        0.13        0.22      0.91 o
  -4   6   6        0.91        1.58      1.47 o
  -3   6   6        0.47        1.80      0.77 o
  -2   6   6        1.03        1.71      1.18 o
  -1   6   6        0.22       -0.02      0.53 o
   0   6   6       47.39       48.08      3.57 o
   1   6   6       30.46       35.50      3.54 o
   2   6   6       21.01       20.08      3.97 o
   3   6   6        1.74        2.12      0.62 o
   4   6   6       11.18       10.49      2.00 o
   5   6   6        0.10        0.08      0.66 o
  -4   7   6        0.53        1.40      1.19 o
  -3   7   6        3.46        5.16      2.28 o
  -2   7   6        0.46        0.49      1.09 o
  -1   7   6        2.47        2.27      2.14 o
   0   7   6        7.33        9.48      0.65 o
   1   7   6      140.76      101.03      2.83 o
   2   7   6        7.39        6.04      0.92 o
   3   7   6        2.58        2.38      1.06 o
   4   7   6       13.98       15.23      1.78 o
   5   7   6        0.00       -0.05      0.71 o
  -4   8   6        2.80        1.18      0.86 o
  -2   8   6        0.62        1.33      1.32 o
  -1   8   6        0.24       -0.97      1.46 o
   0   8   6       15.18       11.46      2.02 o
   1   8   6      315.05      396.55     12.64 o
   2   8   6       78.31       79.32      1.47 o
   3   8   6        3.10        2.04      2.82 o
   4   8   6        6.33        7.92      1.99 o
   5   8   6        0.39        0.59      0.96 o
  -4   9   6        0.69        1.99      2.07 o
  -2   9   6       22.68       27.06      3.54 o
  -1   9   6        4.76        2.43      1.64 o
   0   9   6        3.35        3.58      2.58 o
   1   9   6       11.72        7.96      2.74 o
   2   9   6       22.67       19.23      2.83 o
   3   9   6        1.77        0.43      1.52 o
   4   9   6        0.05       -0.09      1.67 o
   5   9   6        1.33        1.54      1.88 o
  -2  10   6        4.21        2.75      2.14 o
  -1  10   6        3.15        1.17      1.55 o
   0  10   6        0.85        0.89      1.80 o
   1  10   6        2.74        5.43      2.96 o
   2  10   6       31.68       34.99      3.43 o
   3  10   6        2.18        2.68      1.61 o
   4  10   6        0.15        0.83      1.49 o
  -2  11   6        0.09       -0.23      1.52 o
  -1  11   6        0.35        1.17      1.73 o
   0  11   6        1.43        1.89      1.69 o
   1  11   6        4.47        9.61      2.62 o
   2  11   6        1.45        7.00      2.89 o
   3  11   6        0.44        0.18      1.57 o
   4  11   6        0.51        3.16      2.23 o
  -2  12   6        0.75       -0.01      1.61 o
  -1  12   6        3.98        3.35      1.94 o
   0  12   6        0.59        1.53      2.01 o
   1  12   6        1.28        1.02      1.97 o
   2  12   6        0.00        0.63      2.01 o
   3  12   6        6.48        8.70      3.18 o
   4  12   6        1.44        1.93      2.27 o
  -1  13   6        0.06       -1.13      1.86 o
   0  13   6        0.41        1.42      2.09 o
   1  13   6        0.54        1.49      1.92 o
   2  13   6        7.67        8.18      2.69 o
   3  13   6        0.02        0.71      1.58 o
   0  14   6        0.05        4.89      3.62 o
   1  14   6        0.84        1.38      2.18 o
   2  14   6        4.50        8.46      4.20 o
  -2 -12   7        1.24        1.59      2.22 o
  -1 -12   7        1.48       -0.51      1.81 o
   0 -12   7        1.79        3.78      2.37 o
   1 -12   7       16.37       31.07     11.73 o
  -2 -11   7        6.54        6.89      2.77 o
  -1 -11   7       25.01       34.03      8.36 o
   0 -11   7        1.96        2.29      2.09 o
   1 -11   7        2.46        1.21      2.06 o
   2 -11   7        6.18        8.64      3.15 o
  -3 -10   7        0.66        1.22      1.00 o
  -2 -10   7       22.83       33.76      8.28 o
  -1 -10   7       50.00       64.08      4.50 o
   0 -10   7        2.77        1.58      2.16 o
   1 -10   7        0.27        2.79      2.26 o
   2 -10   7        3.02        2.89      2.22 o
   3 -10   7        2.32        6.32      3.72 o
  -3  -9   7        0.72       -0.70      1.00 o
  -2  -9   7        6.79        4.12      1.12 o
  -1  -9   7       11.41       10.29      2.30 o
   0  -9   7        0.26        3.10      2.18 o
   1  -9   7        0.22       -0.06      1.90 o
   2  -9   7        0.75        6.45      3.97 o
   3  -9   7        0.33        1.24      1.93 o
  -4  -8   7        1.41        1.81      1.19 o
  -3  -8   7        1.60        1.62      1.06 o
  -2  -8   7        1.04        0.63      0.84 o
  -1  -8   7        0.16        0.86      0.99 o
   0  -8   7        4.07        2.56      0.69 o
   1  -8   7        0.14        1.26      1.93 o
   2  -8   7        0.79        0.62      1.89 o
   3  -8   7        0.28        0.32      1.90 o
  -4  -7   7        0.10        0.98      0.71 o
  -3  -7   7        0.00        0.03      1.09 o
  -2  -7   7        0.12        0.19      0.81 o
  -1  -7   7       24.44       24.21      1.97 o
   0  -7   7        2.22        1.29      0.71 o
   1  -7   7        7.52        3.97      2.09 o
   2  -7   7        0.71        2.90      2.15 o
   3  -7   7        1.03       -0.65      1.88 o
   4  -7   7        3.01        5.93      2.76 o
  -4  -6   7        2.36        0.75      0.70 o
  -3  -6   7        1.76        2.42      1.34 o
  -2  -6   7        6.87        5.08      1.09 o
  -1  -6   7        2.41        1.94      2.31 o
   0  -6   7        8.77        7.55      2.84 o
   1  -6   7       36.72       35.48      3.35 o
   2  -6   7       54.12       40.69      4.04 o
   3  -6   7        4.64        2.25      1.71 o
   4  -6   7        0.26        0.08      1.53 o
  -4  -5   7        3.13        3.18      1.07 o
  -3  -5   7        0.18        2.07      0.85 o
  -2  -5   7       15.05       14.79      1.70 o
  -1  -5   7      140.00      156.17      7.98 o
   0  -5   7        5.06        2.63      0.67 o
   1  -5   7      114.63      120.30      5.92 o
   2  -5   7       51.15       44.12      3.19 o
   3  -5   7        3.09        0.28      2.13 o
   4  -5   7        0.00        1.29      1.82 o
   5  -5   7        0.01        0.97      1.36 o
  -5  -4   7        2.31        1.45      0.98 o
  -4  -4   7       14.02        8.17      2.81 o
  -3  -4   7       15.72       17.63      4.38 o
  -2  -4   7        0.38        0.04      0.56 o
  -1  -4   7      105.77      123.88      3.38 o
   0  -4   7      457.06      542.02     14.85 o
   1  -4   7       21.82       23.09      2.88 o
   3  -4   7        0.09       -0.16      2.08 o
   4  -4   7        0.01        0.25      1.76 o
   5  -4   7        5.22        4.21      1.93 o
  -5  -3   7        2.90        2.12      1.11 o
  -4  -3   7       67.49       76.46     10.18 o
  -3  -3   7       62.36       79.91     14.58 o
  -2  -3   7        0.66       -0.42      0.62 o
  -1  -3   7        2.07        1.21      0.60 o
   0  -3   7        0.72        0.78      1.90 o
   1  -3   7       19.30       18.12      2.52 o
   2  -3   7        0.71        0.00      1.90 o
   3  -3   7        3.83        1.83      1.99 o
   4  -3   7        2.84        5.19      2.36 o
   5  -3   7        0.26        0.85      1.03 o
  -5  -2   7        0.84        1.34      1.73 o
  -4  -2   7       27.19       32.33      3.67 o
  -3  -2   7       19.01       19.55      1.89 o
  -2  -2   7        1.21        0.76      0.47 o
  -1  -2   7       16.27       20.86      1.58 o
   0  -2   7        0.48        3.51      1.77 o
   1  -2   7        1.18        4.76      2.39 o
   2  -2   7        6.51        7.70      2.32 o
   3  -2   7        0.16        1.99      1.77 o
   4  -2   7        0.16        2.11      1.43 o
   5  -2   7        0.11        0.74      0.94 o
  -5  -1   7        0.09        0.50      1.33 o
  -4  -1   7        1.74        1.27      1.20 o
  -3  -1   7       11.53       10.22      1.53 o
  -2  -1   7        8.54        8.76      1.30 o
  -1  -1   7        5.01        3.15      0.76 o
   0  -1   7        2.42        2.65      0.47 o
   1  -1   7        5.22        7.88      2.35 o
   2  -1   7        4.36        3.23      2.46 o
   3  -1   7       17.14       20.63      2.53 o
   4  -1   7        2.40        3.46      0.93 o
   5  -1   7        0.60        1.30      0.62 o
  -5   0   7        0.00       -1.17      1.17 o
  -4   0   7        1.71        2.45      1.43 o
  -3   0   7       26.84       31.77      2.56 o
  -2   0   7       77.88       77.72      2.46 o
  -1   0   7        6.21        6.42      1.20 o
   0   0   7       50.12       52.74      1.77 o
   1   0   7        2.73        1.80      1.75 o
   2   0   7      126.74      139.32      3.95 o
   3   0   7       81.54       96.00      5.12 o
   4   0   7        7.32        6.02      1.50 o
   5   0   7        0.10        0.37      0.57 o
  -5   1   7        0.00        2.35      1.11 o
  -4   1   7        9.61       11.52      3.44 o
  -3   1   7       14.76       14.37      1.97 o
  -2   1   7        1.22        0.92      0.55 o
  -1   1   7        2.46        1.57      0.75 o
   0   1   7       78.57      102.43      5.44 o
   1   1   7       24.99       36.16      9.52 o
   2   1   7      105.92      116.47      5.41 o
   3   1   7      157.18      180.57      5.41 o
   4   1   7        0.14        0.62      0.97 o
   5   1   7        1.22        0.16      0.66 o
   6   1   7        0.36        0.46      1.41 o
  -5   2   7        0.18        0.69      3.20 o
  -4   2   7        0.40       -0.07      1.14 o
  -3   2   7        2.79        1.57      1.38 o
  -2   2   7        3.95        3.67      0.90 o
  -1   2   7       20.94       20.44      5.08 o
   0   2   7      317.88      376.56      9.15 o
   1   2   7       77.67       88.79      3.95 o
   2   2   7        5.22        3.26      1.49 o
   3   2   7        5.39        3.83      1.38 o
   4   2   7       25.00       30.89      2.58 o
   5   2   7        8.29        8.05      1.22 o
   6   2   7        0.08        1.01      1.76 o
  -5   3   7        0.00       -1.16      1.16 o
  -4   3   7        4.70        3.36      1.47 o
  -3   3   7       85.83      105.27      4.89 o
  -2   3   7       39.02       40.40      2.12 o
  -1   3   7       72.71       75.03      2.67 o
   0   3   7        9.53        6.12      1.67 o
   1   3   7        0.01        0.20      1.20 o
   2   3   7        0.06        1.38      1.20 o
   3   3   7       23.74       26.19      6.24 o
   4   3   7       57.87       65.58      5.57 o
   5   3   7        0.00        1.06      0.61 o
   6   3   7        0.01        1.24      1.22 o
  -4   4   7        0.20        1.13      1.82 o
  -3   4   7        0.38        1.67      1.03 o
  -2   4   7       13.03       11.27      1.10 o
  -1   4   7       20.05       19.62      2.21 o
   0   4   7        2.95        2.23      0.91 o
   1   4   7        6.46        8.40      1.78 o
   2   4   7        9.58       17.01      3.40 o
   3   4   7       20.80       21.90      5.20 o
   4   4   7        3.09        1.74      0.96 o
   5   4   7        0.89        1.99      0.69 o
   6   4   7        0.87        2.62      1.97 o
  -4   5   7        0.06        0.83      1.10 o
  -3   5   7        1.68        1.87      1.44 o
  -2   5   7       26.11       29.10      1.72 o
  -1   5   7        1.25        1.47      0.67 o
   0   5   7        3.69        2.96      0.99 o
   1   5   7        0.97        1.43      1.13 o
   2   5   7        1.71        2.60      1.92 o
   3   5   7       11.76       12.32      2.99 o
   4   5   7        7.25        8.86      2.21 o
   5   5   7        0.26       -0.44      0.53 o
  -4   6   7        2.21        4.05      2.58 o
  -3   6   7        0.89        2.12      1.42 o
  -2   6   7        2.91        1.83      0.77 o
  -1   6   7        7.35        5.84      1.27 o
   0   6   7       18.45       21.92      1.00 o
   1   6   7        0.29        0.61      0.77 o
   2   6   7        0.22        1.02      1.23 o
   3   6   7        2.22       -0.02      1.02 o
   4   6   7       13.63       13.60      2.48 o
   5   6   7        2.32        1.15      1.30 o
  -4   7   7        0.74        0.22      1.80 o
  -3   7   7        0.22        0.30      1.73 o
  -2   7   7        0.13        0.76      0.71 o
  -1   7   7        4.81        3.53      0.91 o
   0   7   7      154.25      167.18      7.61 o
   1   7   7      108.44      127.44      5.98 o
   2   7   7        0.14       -0.25      1.88 o
   3   7   7        1.18        0.27      0.61 o
   4   7   7        3.09        3.05      1.13 o
   5   7   7        0.01        1.00      0.86 o
  -4   8   7        0.04       -0.93      1.65 o
  -3   8   7        0.67       -0.06      1.72 o
  -2   8   7        1.76        1.76      1.69 o
  -1   8   7        1.53        0.29      0.68 o
   0   8   7       94.96      110.13      1.85 o
   1   8   7      134.65      145.52      5.07 o
   2   8   7        0.70        0.83      1.07 o
   3   8   7        0.00       -0.37      0.38 o
   4   8   7        0.05       -1.63      1.63 o
   5   8   7        0.79        3.32      2.07 o
  -2   9   7       11.09       10.96      2.55 o
  -1   9   7        4.03        4.48      2.10 o
   0   9   7        0.02        1.06      2.64 o
   1   9   7       12.49       10.87      2.69 o
   2   9   7        3.78        4.76      2.30 o
   3   9   7        1.01        3.49      2.24 o
   4   9   7        0.19        1.79      1.62 o
   5   9   7        0.84       -1.24      1.24 o
  -2  10   7        2.44        0.40      1.45 o
  -1  10   7        1.18        1.03      1.70 o
   0  10   7        1.70        1.69      1.91 o
   1  10   7        6.97        5.30      2.00 o
   2  10   7       14.64       17.70      3.64 o
   3  10   7        1.03       -1.37      1.68 o
   4  10   7        0.01       -0.13      1.45 o
  -2  11   7        3.48        4.86      2.50 o
  -1  11   7        0.14       -0.69      1.66 o
   0  11   7        1.29       -0.86      1.78 o
   1  11   7        7.87        7.91      2.69 o
   2  11   7        1.37        2.32      1.96 o
   3  11   7        0.26        1.53      2.29 o
   4  11   7        2.76        2.85      1.73 o
  -2  12   7        0.06       -1.51      1.51 o
  -1  12   7        0.29        1.56      1.70 o
   0  12   7        1.33        1.62      1.80 o
   1  12   7        1.62        2.99      2.97 o
   2  12   7        2.75        3.70      2.83 o
   3  12   7        0.27       -0.09      1.58 o
   4  12   7        3.02        1.80      1.71 o
  -1  13   7        0.53        1.12      1.91 o
   0  13   7        0.46        1.54      1.98 o
   1  13   7        5.85        6.85      3.17 o
   2  13   7        6.71        5.71      2.46 o
   3  13   7        1.86        1.75      1.86 o
   0  14   7        0.26        1.93      2.15 o
   1  14   7        0.57       -1.13      1.98 o
   2  14   7        0.04        0.32      2.05 o
   0 -12   8        3.41        3.83      3.20 o
  -2 -11   8       51.23       78.75     27.68 o
  -1 -11   8        4.07        3.08      2.55 o
   0 -11   8        0.00        0.35      1.74 o
   1 -11   8        2.68        3.14      2.53 o
   2 -11   8        1.71        1.39      2.20 o
  -2 -10   8       42.68       59.35     13.54 o
  -1 -10   8        8.09       11.89      4.03 o
   0 -10   8        0.75        4.14      2.04 o
   1 -10   8        0.15        0.67      1.96 o
   2 -10   8        9.78       21.40      6.06 o
  -3  -9   8        0.54        0.53      0.91 o
  -2  -9   8        2.10        3.08      1.29 o
  -1  -9   8        0.17        2.54      1.81 o
   0  -9   8        0.11        3.99      3.23 o
   1  -9   8        4.31        5.31      2.52 o
   2  -9   8        0.31       -2.00      2.00 o
   3  -9   8        0.09        1.06      2.00 o
  -3  -8   8        0.22       -0.62      1.07 o
  -2  -8   8        0.14        0.58      1.21 o
  -1  -8   8        0.99        1.47      1.76 o
   0  -8   8        2.04        1.89      2.01 o
   1  -8   8        0.21        2.53      2.05 o
   2  -8   8        0.99       -0.94      2.14 o
   3  -8   8        0.51        1.21      1.86 o
   4  -8   8        0.67        2.70      2.66 o
  -4  -7   8        0.04        0.02      1.00 o
  -3  -7   8        0.02        1.66      1.07 o
  -2  -7   8        1.63        1.42      0.87 o
  -1  -7   8        0.11       -0.04      0.75 o
   0  -7   8        2.45        4.95      3.20 o
   1  -7   8        0.58        4.96      2.61 o
   2  -7   8        7.76        4.96      2.11 o
   3  -7   8        0.15        3.20      2.50 o
   4  -7   8        2.53        0.73      1.70 o
  -4  -6   8        2.56        1.95      0.85 o
  -3  -6   8        3.13        4.04      1.36 o
  -2  -6   8        0.29        0.63      0.80 o
  -1  -6   8        0.47        0.58      0.57 o
   0  -6   8       15.03       17.44      2.16 o
   1  -6   8       45.11       44.18      3.99 o
   2  -6   8        0.72        0.17      2.14 o
   3  -6   8        2.69        3.33      2.29 o
   4  -6   8        0.21        4.76      2.62 o
  -4  -5   8        6.59        5.75      3.55 o
  -3  -5   8        0.99        0.62      0.85 o
  -2  -5   8       29.46       28.03      4.76 o
  -1  -5   8       15.05       13.10      1.78 o
   0  -5   8       67.74       75.83      2.16 o
   1  -5   8       52.76       57.73      3.83 o
   3  -5   8        2.14        2.04      1.95 o
   4  -5   8        0.24       -0.42      1.59 o
   5  -5   8        2.40        4.99      2.31 o
  -4  -4   8       34.04       34.24      7.06 o
  -3  -4   8        0.07        0.80      0.99 o
  -2  -4   8       23.02       30.03      4.44 o
  -1  -4   8      185.82      192.99      3.55 o
   0  -4   8        8.54        7.38      1.92 o
   1  -4   8        0.00       -0.27      1.75 o
   2  -4   8       31.20       22.25      3.17 o
   3  -4   8        3.04       -0.73      1.96 o
   4  -4   8        2.14        6.47      1.92 o
   5  -4   8        0.61        1.83      1.14 o
  -4  -3   8       79.66      103.38     17.97 o
  -3  -3   8       10.71       12.85      1.87 o
  -2  -3   8        0.15       -0.09      0.87 o
  -1  -3   8        0.03        0.20      0.78 o
   0  -3   8       53.67       55.00      3.69 o
   1  -3   8      104.83      104.02      5.03 o
   2  -3   8       16.61        9.56      3.49 o
   3  -3   8        1.47        1.62      2.19 o
   4  -3   8        0.01        0.49      1.13 o
   5  -3   8        1.98        1.47      0.78 o
  -4  -2   8        3.61        2.94      1.61 o
  -3  -2   8        0.28        1.12      0.86 o
  -2  -2   8        0.57        0.12      0.71 o
  -1  -2   8       24.53       19.78      2.44 o
   0  -2   8       43.38       44.65      3.46 o
   1  -2   8       25.57       26.12      3.59 o
   2  -2   8        5.76        5.11      2.27 o
   3  -2   8        0.50        0.20      1.00 o
   4  -2   8        0.07       -0.59      1.50 o
   5  -2   8        6.49        7.74      2.95 o
  -4  -1   8        0.35        0.67      1.12 o
  -3  -1   8        0.36        0.59      1.06 o
  -2  -1   8        8.00        6.88      1.49 o
  -1  -1   8        0.53        0.73      1.24 o
   0  -1   8       47.35       52.04      2.19 o
   1  -1   8        0.00       -1.08      1.80 o
   2  -1   8       71.10       78.81      9.53 o
   3  -1   8       34.17       29.32      7.87 o
   4  -1   8        0.03       -0.57      1.65 o
   5  -1   8        0.54        0.98      1.18 o
  -4   0   8        0.08        0.18      1.05 o
  -3   0   8        2.31        3.94      1.14 o
  -2   0   8        0.43        0.75      0.49 o
  -1   0   8       17.54       19.76      2.25 o
   0   0   8        0.11        0.70      0.44 o
   1   0   8        8.43        8.04      2.93 o
   2   0   8      137.15      153.87      3.73 o
   3   0   8       79.37       88.18      7.86 o
   4   0   8        2.96        2.70      1.12 o
   5   0   8        0.96        1.18      0.83 o
  -4   1   8        1.07       -0.25      1.04 o
  -3   1   8        0.00        0.89      2.03 o
  -2   1   8        2.91        2.34      1.39 o
  -1   1   8      137.64      175.35      6.75 o
   0   1   8       24.72       32.19      7.37 o
   1   1   8        1.95        0.90      0.98 o
   2   1   8       37.38       38.83      9.09 o
   3   1   8        0.11        0.40      0.55 o
   4   1   8        3.41        1.30      0.98 o
   5   1   8        0.28        2.84      1.46 o
  -4   2   8        9.33        6.39      1.58 o
  -3   2   8       10.03       12.56      3.37 o
  -2   2   8        8.97        9.71      2.40 o
  -1   2   8      176.26      197.96      5.49 o
   0   2   8       21.88       25.25      6.98 o
   1   2   8        0.15        0.85      0.87 o
   2   2   8        2.74        2.26      1.60 o
   3   2   8       44.02       47.44      8.04 o
   4   2   8        6.93        6.91      1.11 o
   5   2   8        0.93        0.56      0.66 o
  -4   3   8       10.53        9.48      2.24 o
  -3   3   8       37.97       47.39      2.59 o
  -2   3   8       60.83       68.90      1.87 o
  -1   3   8       12.61       14.86      4.64 o
   0   3   8        0.00       -0.05      1.75 o
   1   3   8        0.35        0.97      1.44 o
   2   3   8       17.82       18.52      4.99 o
   3   3   8       44.90       56.89      5.49 o
   4   3   8        0.19        0.88      0.76 o
   5   3   8        1.72        1.20      0.67 o
  -4   4   8        0.12       -0.30      1.12 o
  -3   4   8        6.91        6.02      1.81 o
  -2   4   8        6.37        7.46      1.08 o
  -1   4   8        5.05        2.85      1.69 o
   0   4   8       13.98       12.39      3.09 o
   1   4   8        0.26       -0.33      1.92 o
   2   4   8       11.84       12.88      2.51 o
   3   4   8        0.74        1.66      1.22 o
   4   4   8        0.29       -0.65      0.86 o
   5   4   8        0.04        0.38      0.56 o
  -4   5   8        0.09       -0.12      1.25 o
  -3   5   8        3.21        2.69      1.42 o
  -2   5   8       19.53       22.77      1.83 o
  -1   5   8       11.88       11.48      2.50 o
   0   5   8       16.73       16.24      3.40 o
   1   5   8        8.06        7.97      2.02 o
   2   5   8        8.85        9.42      2.86 o
   3   5   8       23.30       28.03      6.71 o
   4   5   8        3.65        3.60      1.15 o
   5   5   8        1.69        1.17      0.74 o
  -4   6   8        0.04       -0.98      1.78 o
  -3   6   8        5.82        5.00      1.85 o
  -2   6   8        1.71        1.26      0.66 o
  -1   6   8       33.67       33.86      2.11 o
   0   6   8       57.15       55.02     10.87 o
   1   6   8        7.97        5.23      1.60 o
   2   6   8        0.28       -0.50      2.07 o
   3   6   8       14.81       10.22      2.44 o
   4   6   8       15.88       14.83      2.06 o
   5   6   8        0.64        0.69      0.85 o
  -4   7   8        0.17        2.05      1.82 o
  -3   7   8        0.46       -0.05      0.93 o
  -2   7   8        2.13        4.29      1.27 o
  -1   7   8       10.18       10.00      1.89 o
   0   7   8      148.47      171.56      3.67 o
   1   7   8       37.57       42.66      4.58 o
   2   7   8        0.62        0.71      1.07 o
   3   7   8        4.45        2.75      1.46 o
   4   7   8        1.07        1.16      0.63 o
   5   7   8        0.04        0.71      0.94 o
  -3   8   8        9.61       10.37      3.38 o
  -2   8   8        0.41       -0.45      0.74 o
  -1   8   8        8.78        8.65      1.12 o
   0   8   8       53.29       53.07      3.42 o
   1   8   8        0.00        0.56      1.96 o
   2   8   8        5.73        5.24      2.34 o
   3   8   8        1.68        0.13      1.85 o
   4   8   8        0.63        1.59      1.65 o
   5   8   8        0.03       -1.25      1.25 o
  -3   9   8        8.47        5.18      2.32 o
  -2   9   8        4.90        1.16      1.36 o
  -1   9   8        0.79        2.61      1.54 o
   0   9   8        4.19        3.64      1.88 o
   1   9   8       30.23       28.72      3.35 o
   2   9   8        0.62        0.26      1.60 o
   3   9   8        0.92        3.64      2.62 o
   4   9   8        0.06        1.24      1.52 o
   5   9   8        1.27        2.02      2.06 o
  -2  10   8        0.35       -0.77      1.36 o
  -1  10   8        1.01        1.73      1.66 o
   0  10   8        1.59        3.05      1.81 o
   1  10   8        8.38        4.94      1.95 o
   2  10   8        0.36       -1.83      1.83 o
   3  10   8        0.79        1.30      1.76 o
   4  10   8        0.06        0.77      1.51 o
  -2  11   8        1.28       -0.03      1.51 o
  -1  11   8        0.01        2.76      1.75 o
   0  11   8        2.68        0.00      1.76 o
   1  11   8        1.06        2.80      2.02 o
   2  11   8        0.01        0.01      1.94 o
   3  11   8        2.55        2.86      1.87 o
   4  11   8        2.14        4.95      2.78 o
  -1  12   8        0.36        1.38      1.66 o
   0  12   8        1.41        2.48      1.98 o
   1  12   8        0.59        1.06      1.81 o
   2  12   8        0.40       -0.39      1.68 o
   3  12   8        1.31        2.27      1.88 o
  -1  13   8        0.57        0.25      1.81 o
   0  13   8        1.35       -0.31      1.82 o
   1  13   8       10.33       18.50      5.69 o
   2  13   8        3.72        3.66      2.29 o
   3  13   8        0.26       -0.17      1.75 o
   1  14   8        0.00        1.47      1.99 o
  -1 -11   9        0.07       -0.91      1.63 o
   0 -11   9        0.42       -0.19      1.86 o
   1 -11   9        3.35        4.23      2.87 o
  -2 -10   9       12.01       22.99      8.64 o
  -1 -10   9        0.19        2.18      2.33 o
   0 -10   9        1.44        3.01      2.05 o
   1 -10   9        4.65        6.29      2.70 o
   2 -10   9        0.24        3.50      3.33 o
  -2  -9   9        1.30        0.00      1.45 o
  -1  -9   9        5.13        6.20      2.72 o
   0  -9   9        0.20       -0.55      1.79 o
   1  -9   9        0.07       -0.52      1.94 o
   2  -9   9        0.35        0.62      2.11 o
   3  -9   9        0.29        2.95      3.06 o
  -3  -8   9        1.60        1.65      0.97 o
  -2  -8   9        2.19        5.17      2.06 o
  -1  -8   9        0.94       -1.71      1.71 o
   0  -8   9        3.53       -0.89      2.02 o
   1  -8   9        0.03       -1.41      2.16 o
   2  -8   9        0.61        0.10      2.09 o
   3  -8   9        2.12        2.36      2.15 o
  -3  -7   9        0.00        1.36      0.95 o
  -2  -7   9        0.66        0.87      0.98 o
  -1  -7   9        0.00        0.60      1.53 o
   0  -7   9        0.83        2.00      2.64 o
   1  -7   9       12.44       12.76      3.19 o
   2  -7   9        0.15        0.57      2.18 o
   3  -7   9        0.48        0.94      1.89 o
   4  -7   9        3.29        4.61      2.56 o
  -4  -6   9        0.34        0.87      0.76 o
  -3  -6   9        1.70        0.48      0.83 o
  -2  -6   9        7.75        7.40      1.97 o
  -1  -6   9        3.65        4.06      1.10 o
   0  -6   9        2.68        1.43      2.03 o
   1  -6   9        8.55        4.83      1.88 o
   2  -6   9        4.18        1.87      2.11 o
   3  -6   9        0.34        1.35      1.93 o
   4  -6   9        0.03        1.56      1.73 o
  -4  -5   9        0.92        1.08      1.39 o
  -3  -5   9        1.65        0.64      0.89 o
  -2  -5   9       28.71       29.44      3.78 o
  -1  -5   9        3.97        3.29      0.84 o
   0  -5   9        4.71        0.64      1.79 o
   1  -5   9        0.00        1.83      2.35 o
   2  -5   9        1.68       -1.36      1.80 o
   3  -5   9        0.01        1.07      2.19 o
   4  -5   9        0.19        2.19      1.81 o
  -4  -4   9        3.52        0.44      0.71 o
  -3  -4   9        1.07        0.75      0.87 o
  -2  -4   9        9.70        7.68      1.30 o
  -1  -4   9        0.09        0.54      0.70 o
   0  -4   9        0.20       -1.61      1.61 o
   1  -4   9       40.55       47.54      4.08 o
   2  -4   9       11.44        5.10      1.86 o
   3  -4   9        2.48        4.16      3.10 o
   4  -4   9        0.04        1.86      1.71 o
  -4  -3   9       16.01       21.56      5.95 o
  -3  -3   9        1.29        0.81      1.23 o
  -2  -3   9        1.80        2.19      1.15 o
  -1  -3   9       16.96       18.50      2.66 o
   0  -3   9       72.06       78.34      4.17 o
   1  -3   9       97.50      115.61      4.64 o
   2  -3   9       37.57       35.49      3.77 o
   3  -3   9        0.28        3.46      2.08 o
   4  -3   9        2.19        1.92      1.25 o
   5  -3   9        0.35       -1.23      1.45 o
  -4  -2   9        0.10        1.42      1.38 o
  -3  -2   9        0.32        2.30      1.24 o
  -2  -2   9        0.20        0.28      0.52 o
  -1  -2   9       18.27       19.37      4.73 o
   0  -2   9       75.28       78.24      4.19 o
   1  -2   9       26.50       23.43      2.72 o
   2  -2   9       10.54        9.46      2.80 o
   3  -2   9        0.30        0.99      1.15 o
   4  -2   9        5.28        4.75      2.15 o
   5  -2   9       13.78       15.20      5.75 o
  -4  -1   9        1.28       -0.52      1.02 o
  -3  -1   9        0.28       -0.55      0.93 o
  -2  -1   9        0.05        0.63      0.52 o
  -1  -1   9       39.24       34.34      2.39 o
   0  -1   9        1.72        0.61      0.44 o
   1  -1   9       49.71       47.31      9.62 o
   2  -1   9      248.18      291.91      7.34 o
   3  -1   9       17.41       12.25      2.84 o
   4  -1   9        0.02       -0.46      1.89 o
   5  -1   9        5.84        3.89      1.54 o
  -4   0   9        1.55        2.87      2.62 o
  -3   0   9        1.19        2.25      1.11 o
  -2   0   9        5.84        6.44      1.12 o
  -1   0   9        3.71        4.66      1.12 o
   0   0   9        0.27        0.61      0.85 o
   1   0   9        4.75        5.70      1.47 o
   2   0   9       68.04       70.17     11.90 o
   3   0   9       16.04       14.67      3.29 o
   4   0   9        0.08        0.40      0.69 o
   5   0   9        1.56        2.78      1.84 o
  -4   1   9        2.85        2.59      1.28 o
  -3   1   9        1.06        1.54      1.11 o
  -2   1   9       44.57       50.21      2.77 o
  -1   1   9       51.41       59.13      3.43 o
   0   1   9       15.00       18.29      2.12 o
   1   1   9        9.86       11.86      2.38 o
   2   1   9        0.49        0.89      1.01 o
   3   1   9        1.46        0.72      0.65 o
   4   1   9        0.29       -0.67      1.44 o
   5   1   9        0.22       -1.14      1.67 o
  -4   2   9       11.63       10.10      2.46 o
  -3   2   9        1.00        0.38      0.92 o
  -2   2   9       15.27       13.29      1.53 o
  -1   2   9        0.04        0.54      0.70 o
   0   2   9        1.20        1.76      1.24 o
   1   2   9        1.28       -0.03      1.83 o
   2   2   9        4.71        4.16      2.68 o
   3   2   9        0.24        2.07      1.60 o
   4   2   9        0.92       -0.09      1.43 o
   5   2   9        0.13       -1.00      1.63 o
  -4   3   9        8.17        5.69      1.81 o
  -3   3   9        4.23        5.21      1.69 o
  -2   3   9        0.26        0.92      0.52 o
  -1   3   9        0.53       -1.19      1.45 o
   0   3   9        5.14        2.62      1.06 o
   1   3   9        0.29       -0.25      1.71 o
   2   3   9        1.58        3.75      1.79 o
   3   3   9        0.13        1.82      1.14 o
   4   3   9        8.17        3.99      0.95 o
   5   3   9        3.46        2.08      1.05 o
  -4   4   9        0.93        2.06      1.31 o
  -3   4   9        1.03        1.22      1.04 o
  -2   4   9        4.01        1.67      0.70 o
  -1   4   9        1.29        1.74      2.06 o
   0   4   9        9.02        9.85      2.06 o
   1   4   9        0.53       -0.03      1.71 o
   2   4   9        3.31        4.83      2.93 o
   3   4   9        5.08        3.32      1.43 o
   4   4   9        6.22        3.83      2.11 o
   5   4   9       10.52       10.63      3.47 o
  -4   5   9        0.08        2.01      1.19 o
  -3   5   9        4.33        3.39      1.31 o
  -2   5   9        0.01        1.28      0.70 o
  -1   5   9       32.09       37.77      4.17 o
   0   5   9        0.15        1.20      0.98 o
   1   5   9        0.26        1.80      0.93 o
   2   5   9       11.72        7.68      2.59 o
   3   5   9       40.04       39.09      8.66 o
   4   5   9        8.93        8.47      1.92 o
   5   5   9        1.09        2.72      1.21 o
  -4   6   9        0.44        0.99      1.29 o
  -3   6   9        0.92        0.68      0.95 o
  -2   6   9       15.31       18.58      1.98 o
  -1   6   9       97.20      128.89      5.20 o
   0   6   9       53.06       56.13     12.33 o
   1   6   9        0.08        1.33      1.16 o
   2   6   9        3.40        2.33      1.74 o
   3   6   9       36.12       33.24      6.47 o
   4   6   9        0.30        1.80      0.93 o
   5   6   9        0.08        0.65      0.75 o
  -3   7   9        1.35       -0.17      1.89 o
  -2   7   9        3.11        4.03      2.61 o
  -1   7   9       36.81       37.64      1.92 o
   0   7   9      103.89      121.14      4.91 o
   1   7   9       13.72       11.26      3.82 o
   2   7   9        0.24       -0.53      1.65 o
   3   7   9        0.64       -0.21      1.84 o
   4   7   9        2.06        1.67      0.74 o
   5   7   9        0.65        0.44      0.92 o
  -3   8   9        1.35        2.56      2.56 o
  -2   8   9        0.75        1.08      1.73 o
  -1   8   9        2.97        6.23      2.58 o
   0   8   9        2.99        4.05      1.82 o
   1   8   9        0.20        0.26      2.12 o
   2   8   9        0.27        0.09      1.75 o
   3   8   9        0.26       -0.64      2.05 o
   4   8   9        0.86       -0.17      1.51 o
   5   8   9        0.09       -0.67      1.32 o
  -3   9   9        2.89        3.01      2.61 o
  -2   9   9        1.16        1.64      1.35 o
  -1   9   9        2.31        3.24      2.22 o
   0   9   9        8.07        8.13      2.27 o
   1   9   9        1.49        2.33      1.89 o
   2   9   9        2.46        1.39      1.74 o
   3   9   9        0.16        1.14      1.80 o
   4   9   9        1.00        2.18      2.18 o
  -2  10   9        0.01        1.40      1.39 o
  -1  10   9        0.26       -0.28      1.47 o
   0  10   9        0.16        1.76      1.79 o
   1  10   9        0.49       -0.30      1.86 o
   2  10   9        3.09        3.32      2.96 o
   3  10   9        2.33        2.01      1.80 o
   4  10   9        0.41        0.23      1.48 o
  -2  11   9        0.10        2.06      2.22 o
  -1  11   9        0.02       -0.81      1.65 o
   0  11   9        0.03        1.66      1.79 o
   1  11   9        0.16        1.82      2.00 o
   2  11   9        0.25        1.02      1.90 o
   3  11   9        7.47       11.41      3.64 o
   4  11   9        1.20        0.33      1.49 o
  -1  12   9        0.40       -1.63      1.63 o
   0  12   9        2.66        3.43      2.68 o
   1  12   9        3.36        2.83      2.17 o
   2  12   9        0.02       -0.71      1.71 o
   3  12   9        2.20        4.50      2.89 o
   0  13   9        2.45        0.84      1.84 o
   1  13   9        3.75        5.42      2.93 o
   2  13   9        0.06        1.91      2.21 o
  -1 -10  10        1.74       -0.29      1.57 o
   0 -10  10        0.25        0.93      1.77 o
   1 -10  10        0.01       -2.15      2.21 o
  -1  -9  10        8.68       12.53      3.71 o
   0  -9  10        0.39       -0.18      1.73 o
   1  -9  10        0.01        0.02      1.95 o
   2  -9  10        1.72        1.22      2.21 o
  -2  -8  10        4.76        4.84      2.19 o
  -1  -8  10        0.07        1.73      1.58 o
   0  -8  10        0.02        0.21      1.66 o
   1  -8  10        7.44        7.74      3.33 o
   3  -8  10       15.75       26.11      9.84 o
  -3  -7  10        0.07        2.99      1.95 o
  -2  -7  10        0.12        0.79      1.32 o
  -1  -7  10        0.17        0.14      1.67 o
   0  -7  10        2.75       -0.55      2.57 o
   2  -7  10        5.32        5.81      2.20 o
   3  -7  10        0.00       -1.65      1.90 o
  -3  -6  10        5.63        3.46      1.94 o
  -2  -6  10       18.42       21.44      2.80 o
  -1  -6  10        1.88        0.81      1.52 o
   0  -6  10        3.34        3.27      1.93 o
   1  -6  10        4.86        4.79      2.10 o
   2  -6  10        1.16        3.48      2.32 o
   3  -6  10        0.00       -1.06      2.03 o
   4  -6  10        0.62        2.81      2.11 o
  -3  -5  10        4.00        2.43      1.32 o
  -2  -5  10       13.43       11.75      1.97 o
  -1  -5  10        0.45       -0.47      1.47 o
   0  -5  10        2.52        1.07      1.73 o
   1  -5  10        2.02        1.99      2.03 o
   2  -5  10        0.24        1.60      2.02 o
   3  -5  10        1.03        0.25      2.04 o
   4  -5  10        0.20        3.06      2.08 o
  -4  -4  10        0.23        2.79      2.43 o
  -3  -4  10        0.01        0.11      1.46 o
  -2  -4  10        1.32        0.72      0.69 o
  -1  -4  10        0.01        0.77      1.54 o
   0  -4  10        0.11       -0.16      1.77 o
   1  -4  10        1.65       -0.06      2.17 o
   2  -4  10        1.45        4.23      2.77 o
   3  -4  10        0.01        0.96      2.22 o
   4  -4  10        0.31        1.08      0.91 o
  -4  -3  10        0.44        0.12      1.43 o
  -3  -3  10        0.05       -0.68      1.62 o
  -2  -3  10        0.19       -0.91      1.11 o
  -1  -3  10        0.76        0.50      0.67 o
   0  -3  10       32.32       35.95      3.60 o
   1  -3  10       23.57       29.97      3.91 o
   2  -3  10        0.42        0.81      1.97 o
   3  -3  10        0.26        0.26      2.46 o
   4  -3  10        3.41        2.65      1.32 o
  -4  -2  10        0.43        1.59      1.25 o
  -3  -2  10        6.73        7.01      1.92 o
  -2  -2  10        0.37       -0.44      0.71 o
  -1  -2  10        5.10        2.37      0.92 o
   0  -2  10       13.96       15.90      3.93 o
   1  -2  10       43.70       45.44     10.54 o
   2  -2  10        0.04        0.70      0.99 o
   3  -2  10        0.54        0.76      0.98 o
   4  -2  10        6.37       11.95      2.59 o
   5  -2  10        0.18       -0.50      1.52 o
  -4  -1  10        6.32        5.05      2.07 o
  -3  -1  10        0.16       -0.98      0.98 o
  -2  -1  10        2.58        0.69      0.70 o
  -1  -1  10        0.56        0.71      0.55 o
   0  -1  10        0.90       -0.19      1.19 o
   1  -1  10      371.30      470.22     10.81 o
   2  -1  10       99.31       92.11     19.30 o
   3  -1  10        1.69        0.56      1.09 o
   4  -1  10        3.57        6.80      2.05 o
   5  -1  10        0.02       -0.38      1.39 o
  -4   0  10        0.38       -0.25      0.98 o
  -3   0  10        1.96        1.05      1.74 o
  -2   0  10       23.21       25.23      2.06 o
  -1   0  10        3.99        6.30      2.22 o
   0   0  10       41.56       42.71      3.07 o
   1   0  10        1.82        1.01      0.42 o
   2   0  10       46.87       47.76      7.40 o
   3   0  10        1.58        3.25      1.39 o
   4   0  10        0.45        2.20      1.03 o
   5   0  10        1.18        2.30      1.44 o
  -4   1  10        1.21        0.61      1.18 o
  -3   1  10        0.23        0.60      0.98 o
  -2   1  10       16.22       13.32      1.58 o
  -1   1  10        3.58        4.62      1.07 o
   0   1  10       11.11        7.77      1.06 o
   1   1  10        0.05       -0.72      1.65 o
   2   1  10       15.74       15.30      3.48 o
   3   1  10        3.21       -0.37      1.81 o
   4   1  10        0.15        0.11      1.84 o
   5   1  10        0.41        2.24      1.65 o
  -4   2  10        3.37        3.87      1.56 o
  -3   2  10        1.48        0.49      0.96 o
  -2   2  10        0.52        0.57      0.69 o
  -1   2  10        0.42       -0.19      0.64 o
   0   2  10        8.46        8.32      1.71 o
   1   2  10        1.88        2.43      1.04 o
   2   2  10        0.53        0.45      1.32 o
   3   2  10        0.23       -0.95      1.77 o
   4   2  10        0.07       -0.90      1.71 o
   5   2  10        0.30        1.71      0.63 o
  -4   3  10        0.02        1.01      1.17 o
  -3   3  10        0.11        0.57      1.36 o
  -2   3  10        0.91        0.06      0.69 o
  -1   3  10       23.63       27.20      2.78 o
   0   3  10        0.95        0.61      1.08 o
   1   3  10        0.02        1.42      1.09 o
   2   3  10        0.05       -0.82      1.97 o
   3   3  10        6.96        5.76      1.50 o
   4   3  10        2.20       -0.16      1.66 o
   5   3  10        1.33       -0.94      1.53 o
  -4   4  10        0.22        0.79      1.22 o
  -3   4  10        0.06        1.26      0.96 o
  -2   4  10       15.02       17.57      1.67 o
  -1   4  10        6.02        3.33      1.24 o
   0   4  10        6.46        4.41      1.97 o
   1   4  10        4.83        4.91      2.26 o
   2   4  10       14.40       12.52      2.77 o
   3   4  10        1.35        1.19      1.68 o
   4   4  10        7.50        9.76      2.84 o
   5   4  10        1.34        2.43      1.03 o
  -3   5  10        1.06       -0.03      0.97 o
  -2   5  10        4.32        3.42      0.89 o
  -1   5  10       19.82       23.68      2.96 o
   0   5  10        2.92        3.23      1.40 o
   1   5  10        3.60        2.94      1.55 o
   2   5  10       42.80       39.32      7.85 o
   3   5  10        0.86        3.05      1.11 o
   4   5  10        1.30        3.12      2.00 o
   5   5  10        0.29        1.08      0.97 o
  -3   6  10        0.80        1.02      1.19 o
  -2   6  10       17.58       20.35      1.48 o
  -1   6  10       89.89      113.02      4.49 o
   0   6  10       13.17       10.70      2.40 o
   1   6  10        0.54        1.25      1.36 o
   2   6  10       20.43       21.05      5.22 o
   3   6  10        0.14        0.83      1.17 o
   4   6  10        0.00       -1.51      1.51 o
   5   6  10        0.04        0.90      1.22 o
  -3   7  10        1.44        1.19      1.84 o
  -2   7  10        0.36        0.07      0.84 o
  -1   7  10       52.11       61.54      4.32 o
   0   7  10       33.94       40.90      3.52 o
   1   7  10        0.57       -0.18      1.89 o
   2   7  10        0.74        2.48      1.65 o
   3   7  10        3.25        2.15      2.52 o
   4   7  10        0.00       -0.29      1.59 o
   5   7  10        1.60        1.74      1.02 o
  -3   8  10        0.13        0.90      1.68 o
  -2   8  10        0.11        0.19      1.14 o
  -1   8  10        6.98        9.72      2.36 o
   0   8  10        7.47       10.25      2.50 o
   1   8  10        0.28        1.84      2.47 o
   2   8  10        0.00        0.95      0.95 o
   3   8  10        0.22        1.62      1.28 o
   4   8  10        0.75        0.73      0.89 o
  -2   9  10        0.44       -0.45      1.25 o
  -1   9  10        1.40        0.89      1.42 o
   0   9  10        2.14        0.00      1.74 o
   1   9  10        0.03       -0.81      1.78 o
   2   9  10        0.21        4.21      2.77 o
   3   9  10        1.06        2.46      1.85 o
   4   9  10        1.06       -0.03      1.54 o
  -1  10  10        0.00        1.11      1.59 o
   0  10  10        1.75        2.05      1.79 o
   1  10  10        8.01        7.40      2.29 o
   2  10  10        4.88        3.03      2.00 o
   3  10  10        0.60        1.46      1.80 o
   4  10  10        0.07        0.99      1.60 o
  -1  11  10        0.96       -0.92      1.60 o
   0  11  10        4.35        8.00      3.18 o
   1  11  10        1.35       -0.57      1.78 o
   2  11  10        6.36        5.39      2.33 o
   3  11  10        3.29        2.57      2.10 o
   0  12  10        6.83        8.67      4.14 o
   1  12  10        0.18       -1.86      1.86 o
   2  12  10        1.02        1.65      2.79 o
  -1  -9  11        2.29        1.08      1.78 o
  -1  -8  11        0.60       -0.33      1.65 o
   0  -8  11        8.01       10.92      3.90 o
   1  -8  11        5.00        7.31      3.53 o
   2  -8  11        3.33        4.22      2.79 o
  -1  -7  11        0.55       -1.09      1.63 o
   0  -7  11       14.25       14.95      4.35 o
   1  -7  11        5.51        3.61      3.00 o
   2  -7  11        1.82        6.39      3.44 o
   3  -7  11        0.07       -1.40      2.29 o
  -3  -6  11       21.81       33.66     12.36 o
  -1  -6  11        5.44        4.44      2.31 o
   0  -6  11        0.11        2.38      1.84 o
   1  -6  11        0.28       -1.80      2.01 o
   2  -6  11        0.85        0.81      2.12 o
   3  -6  11        6.03       13.51      4.42 o
  -3  -5  11        1.49        1.51      1.54 o
  -1  -5  11        0.01        3.41      2.36 o
   0  -5  11        1.19        4.41      3.30 o
   1  -5  11        0.34        3.89      2.26 o
   2  -5  11        9.68        8.13      2.48 o
   3  -5  11        2.81        7.18      3.30 o
  -3  -4  11        1.17        1.57      1.71 o
  -2  -4  11        0.29        0.88      0.54 o
  -1  -4  11        0.13        1.80      1.69 o
   0  -4  11        1.93        3.96      2.55 o
   1  -4  11        1.96        2.47      2.62 o
   2  -4  11        0.02        2.85      2.99 o
   3  -4  11        1.50        0.35      1.30 o
   4  -4  11        1.11        0.66      1.18 o
  -3  -3  11        0.01       -0.22      1.43 o
  -2  -3  11        0.09        0.47      0.63 o
  -1  -3  11        1.22        1.22      1.06 o
   0  -3  11        1.05        3.68      1.34 o
   1  -3  11        0.01       -0.92      1.96 o
   2  -3  11        0.13        1.29      1.18 o
   3  -3  11        3.13        1.96      1.40 o
   4  -3  11        3.35        5.62      2.08 o
  -3  -2  11        0.09        0.47      1.06 o
  -2  -2  11        1.71        2.86      0.95 o
  -1  -2  11        1.94        3.35      1.17 o
   0  -2  11       53.75       60.37      6.62 o
   1  -2  11       30.90       29.75      5.73 o
   2  -2  11        5.47        7.91      3.11 o
   3  -2  11        0.00        3.17      2.11 o
   4  -2  11        2.96        2.20      1.46 o
  -3  -1  11        0.05        1.24      0.99 o
  -2  -1  11        3.87        3.75      0.99 o
  -1  -1  11        7.79        4.58      1.38 o
   0  -1  11      103.19      142.91     17.65 o
   1  -1  11      107.32      119.95     13.51 o
   2  -1  11        2.22        4.45      2.33 o
   3  -1  11        0.19       -0.26      1.05 o
   4  -1  11        0.28        0.11      1.32 o
  -3   0  11        9.29        9.54      2.19 o
  -2   0  11       15.51       19.53      2.65 o
  -1   0  11       26.54       31.01      3.28 o
   0   0  11        2.48        1.45      1.71 o
   1   0  11       41.67       41.65     10.40 o
   2   0  11        0.63        1.12      1.67 o
   3   0  11        3.13        1.66      1.57 o
   4   0  11        0.13        1.95      1.27 o
   5   0  11        0.90        1.02      0.69 o
  -3   1  11        0.36        2.29      1.36 o
  -2   1  11        1.68        1.05      0.66 o
  -1   1  11        0.18        0.71      0.53 o
   0   1  11        1.64        0.00      0.59 o
   1   1  11        5.02        4.08      1.84 o
   2   1  11       37.80       40.50      9.62 o
   3   1  11        1.30       -0.92      2.13 o
   4   1  11        0.04        0.34      1.43 o
   5   1  11        0.24       -0.77      1.53 o
  -3   2  11        0.01       -0.89      0.90 o
  -2   2  11        2.41        1.86      0.74 o
  -1   2  11        0.58        0.34      1.20 o
   0   2  11        0.77        0.63      0.61 o
   1   2  11       25.13       26.09      6.29 o
   2   2  11        1.31        1.75      1.29 o
   3   2  11        0.01        1.13      1.40 o
   4   2  11        1.85        3.68      1.19 o
   5   2  11        0.17       -0.32      1.52 o
  -3   3  11        2.45        2.64      1.28 o
  -2   3  11        1.03        0.08      0.45 o
  -1   3  11        0.06       -0.99      1.34 o
   0   3  11        7.31       11.81      2.62 o
   1   3  11        8.06        5.67      1.43 o
   2   3  11        0.74        3.34      1.34 o
   3   3  11        1.00        2.28      2.22 o
   4   3  11        3.21        4.68      1.39 o
   5   3  11        0.35        0.30      0.74 o
  -3   4  11        1.11        0.93      0.92 o
  -2   4  11        1.39        0.57      0.72 o
  -1   4  11        0.93        0.62      0.59 o
   0   4  11        0.04        1.66      1.00 o
   1   4  11        7.89        4.40      1.95 o
   2   4  11       13.69       12.88      2.40 o
   3   4  11        3.41        1.81      1.92 o
   4   4  11        0.90        1.51      1.22 o
   5   4  11        0.04        0.92      0.83 o
  -3   5  11        0.09        0.63      0.89 o
  -2   5  11       31.00       47.92      2.71 o
  -1   5  11       14.62       16.96      3.64 o
   0   5  11        1.75        1.85      1.46 o
   1   5  11        7.57        6.00      2.40 o
   2   5  11        2.93        1.39      1.14 o
   3   5  11        1.05       -1.33      2.30 o
   4   5  11        0.73        0.11      0.86 o
  -3   6  11        0.08        0.37      0.93 o
  -2   6  11       37.07       51.18      2.85 o
  -1   6  11       50.53       56.36      4.16 o
   0   6  11        0.05        0.66      1.63 o
   1   6  11        1.68        4.14      2.10 o
   2   6  11        0.14        2.84      1.39 o
   3   6  11        1.56        2.37      1.29 o
   4   6  11        2.32        2.73      2.21 o
  -2   7  11        3.96        5.81      2.56 o
  -1   7  11       16.02       20.31      3.00 o
   0   7  11        0.08       -0.48      1.32 o
   1   7  11        0.52        3.58      1.28 o
   2   7  11        0.24       -1.77      1.80 o
   3   7  11        2.51       -0.18      1.32 o
   4   7  11        5.21        6.12      2.65 o
  -1   8  11        4.32        2.56      1.51 o
   0   8  11        0.57       -1.55      1.55 o
   1   8  11        1.94        1.90      2.11 o
   2   8  11        0.02       -0.92      2.03 o
   3   8  11        1.11        1.48      1.27 o
   4   8  11        0.04       -0.38      1.68 o
  -1   9  11        0.11        0.12      1.44 o
   0   9  11        0.71       -1.67      1.67 o
   1   9  11        0.29       -1.38      1.72 o
   2   9  11        1.39        5.01      2.87 o
   3   9  11        0.90        3.34      2.08 o
   4   9  11        0.18        2.61      1.97 o
  -1  10  11        0.72        2.10      2.33 o
   0  10  11        6.70        7.11      2.43 o
   1  10  11        0.70        1.01      1.92 o
   2  10  11        4.46        7.85      2.72 o
   3  10  11        0.45        0.85      1.82 o
   0  11  11        0.86        0.91      1.80 o
   1  11  11        0.95       -1.21      1.81 o
   2  11  11        2.62        7.31      3.91 o
   3  11  11        0.14        1.85      2.19 o
   1  12  11        0.78        2.32      2.14 o
   0  -8  12        0.39        0.16      1.94 o
   1  -8  12        0.53        1.80      2.28 o
  -1  -7  12       18.07       26.58      9.97 o
   0  -7  12        3.01        1.40      2.04 o
   1  -7  12        0.85        0.19      2.03 o
   2  -7  12        0.75        1.94      2.35 o
  -1  -6  12        1.50        2.81      1.77 o
   0  -6  12        0.42        1.28      1.87 o
   1  -6  12        1.04        4.84      3.28 o
   2  -6  12        4.32        5.98      3.54 o
  -1  -5  12        3.32        1.90      1.26 o
   0  -5  12        0.02        1.59      1.86 o
   1  -5  12        1.05        1.24      1.98 o
   2  -5  12        2.89        1.69      2.02 o
   3  -5  12        0.11        0.63      2.14 o
  -1  -4  12        1.05        0.37      1.09 o
   0  -4  12        0.76        0.54      1.01 o
   1  -4  12        0.05        1.11      2.02 o
   2  -4  12        1.84        3.40      2.20 o
   3  -4  12        7.40       11.81      4.00 o
  -3  -3  12        1.13        1.82      1.90 o
  -1  -3  12        1.21        0.17      0.84 o
   0  -3  12        8.82        7.89      2.82 o
   1  -3  12        4.05        4.65      2.01 o
   2  -3  12        0.02       -1.58      2.24 o
   3  -3  12        1.10        4.27      2.12 o
   4  -3  12        5.32        6.79      3.57 o
  -3  -2  12        1.08        3.66      2.79 o
  -1  -2  12        7.88        6.31      2.55 o
   0  -2  12       63.03       77.32     10.79 o
   1  -2  12       29.05       26.63      7.90 o
   2  -2  12        0.16       -1.12      2.04 o
   3  -2  12        2.95        1.29      0.97 o
   4  -2  12        0.14        1.43      0.95 o
  -3  -1  12        9.39        6.48      2.06 o
  -2  -1  12        5.47        3.78      1.17 o
  -1  -1  12        1.65        0.78      0.76 o
   0  -1  12       35.05       31.98      8.69 o
   1  -1  12        1.55        1.43      1.43 o
   2  -1  12        6.43        5.46      1.85 o
   3  -1  12        0.84        2.22      2.22 o
   4  -1  12        0.00        0.62      1.23 o
  -3   0  12       12.06       12.76      3.75 o
  -2   0  12        4.38        2.90      1.08 o
  -1   0  12        1.14        1.64      0.65 o
   0   0  12        8.21        8.24      1.76 o
   1   0  12       13.72       16.00      3.95 o
   2   0  12        3.55        2.99      1.50 o
   3   0  12        0.10        0.37      2.14 o
   4   0  12        0.02        2.82      1.01 o
  -3   1  12        0.66        0.65      0.93 o
  -2   1  12        0.96        1.45      0.96 o
  -1   1  12        1.48        1.23      0.67 o
   0   1  12        2.67        1.94      0.86 o
   1   1  12       32.74       34.75      7.30 o
   2   1  12        0.74        1.08      1.19 o
   3   1  12        6.42        3.61      1.63 o
   4   1  12        0.07       -0.24      1.70 o
  -3   2  12        0.86        1.21      1.11 o
  -2   2  12        2.33        2.73      0.99 o
  -1   2  12        0.45        0.64      1.04 o
   0   2  12       21.84       24.75      3.94 o
   1   2  12        1.26        2.09      1.35 o
   2   2  12        2.22        0.87      0.93 o
   3   2  12        0.71        1.84      1.46 o
   4   2  12        1.68        1.05      0.77 o
  -3   3  12        3.17        3.77      1.78 o
  -2   3  12        0.34        0.26      0.87 o
  -1   3  12        4.48        3.70      1.07 o
   0   3  12        9.78        7.76      1.89 o
   1   3  12        0.63       -0.50      1.84 o
   2   3  12        1.35       -0.54      1.91 o
   3   3  12        0.04        1.13      0.85 o
   4   3  12        1.99        2.17      1.01 o
  -3   4  12        2.73        2.57      1.29 o
  -2   4  12        1.51        0.94      1.06 o
  -1   4  12        0.53        0.44      0.52 o
   0   4  12        0.91        2.86      1.53 o
   1   4  12       34.91       31.30      5.46 o
   2   4  12       13.94       14.57      4.36 o
   3   4  12        0.14        1.21      0.90 o
   4   4  12        0.06        2.11      1.18 o
  -2   5  12       33.27       42.96      7.07 o
  -1   5  12        1.04        1.46      0.91 o
   0   5  12        0.21        1.41      0.87 o
   1   5  12        1.23        1.80      1.66 o
   2   5  12        0.02       -2.03      2.03 o
   3   5  12        1.13        0.65      1.08 o
   4   5  12        0.65        2.61      1.62 o
  -2   6  12       27.39       31.51      5.44 o
  -1   6  12        1.99        0.41      0.73 o
   0   6  12        0.32        2.38      0.89 o
   1   6  12        1.41        2.65      1.72 o
   2   6  12        2.79        1.80      1.40 o
   3   6  12        0.65        2.30      1.28 o
   4   6  12        0.53        3.44      1.71 o
  -2   7  12        2.13        2.35      1.68 o
  -1   7  12        2.88        1.56      1.41 o
   0   7  12        0.48        0.84      1.06 o
   1   7  12        0.14        1.33      1.15 o
   2   7  12        0.89        2.24      1.29 o
   3   7  12        3.54        3.58      1.66 o
   4   7  12        1.14        1.97      1.58 o
  -2   8  12        0.01        1.22      1.51 o
  -1   8  12        2.75        2.69      1.75 o
   0   8  12        0.43        4.58      2.79 o
   1   8  12        0.20        0.55      1.15 o
   2   8  12        0.18        0.37      0.79 o
   3   8  12        1.40        0.34      1.32 o
  -1   9  12        0.01        1.16      1.50 o
   0   9  12        0.05        0.58      1.72 o
   1   9  12        1.02        1.36      1.88 o
   2   9  12        0.45        2.57      2.12 o
   3   9  12        0.25        0.22      1.96 o
   0  10  12        0.03       -0.05      1.71 o
   1  10  12        5.32        2.80      2.10 o
   2  10  12        2.47        6.47      3.71 o
   1  11  12        0.21       -0.73      1.92 o
  -1  -6  13        0.54        1.43      0.89 o
   0  -6  13        0.47        0.45      1.85 o
   1  -6  13        0.06        0.27      2.00 o
   2  -6  13        0.78        3.26      2.48 o
  -1  -5  13        0.95        2.23      1.48 o
   0  -5  13        6.55        6.00      2.46 o
   1  -5  13        0.10        0.10      1.85 o
   2  -5  13        0.21        2.58      1.68 o
  -1  -4  13       11.62        9.90      3.97 o
   0  -4  13        0.02        2.24      1.75 o
   1  -4  13        0.09        1.42      1.24 o
   2  -4  13        8.28        9.65      4.32 o
   3  -4  13       10.11       16.15      7.57 o
  -1  -3  13       19.81       23.08      7.99 o
   0  -3  13       24.73       22.11      6.10 o
   1  -3  13        3.57        2.95      1.82 o
   2  -3  13        0.11        3.48      2.36 o
   3  -3  13       15.15       16.70      8.23 o
  -2  -2  13        1.06       -0.65      1.33 o
  -1  -2  13       12.00        8.22      3.03 o
   0  -2  13       40.08       42.07     10.00 o
   1  -2  13        2.57        2.87      1.36 o
   2  -2  13        0.01        0.41      0.87 o
   3  -2  13        0.05        0.46      1.11 o
  -2  -1  13        0.14       -0.87      1.29 o
  -1  -1  13        3.22        2.67      1.70 o
   0  -1  13        2.04        2.31      1.78 o
   1  -1  13        2.59        2.19      1.09 o
   2  -1  13        0.07        2.26      2.54 o
   3  -1  13        0.42        0.45      0.90 o
  -2   0  13        0.82        1.03      1.82 o
  -1   0  13        0.20        2.17      0.94 o
   0   0  13        8.43        5.41      1.41 o
   1   0  13        0.11        2.25      1.47 o
   2   0  13        0.91        2.74      1.78 o
   3   0  13        0.04        2.77      1.27 o
   4   0  13        0.13        0.58      0.72 o
  -2   1  13        0.06        1.05      0.83 o
  -1   1  13        2.72        3.10      1.78 o
   0   1  13        2.60        3.30      1.63 o
   1   1  13        0.12        1.33      1.67 o
   3   1  13        2.87        2.33      1.17 o
   4   1  13        0.57        0.68      1.08 o
  -2   2  13        0.01        0.79      0.83 o
  -1   2  13        0.52        1.72      0.79 o
   0   2  13        0.04       -0.03      1.64 o
   1   2  13        3.33        4.69      1.98 o
   2   2  13        2.12        0.40      1.25 o
   3   2  13        7.20        4.83      2.05 o
   4   2  13        1.48        3.35      1.64 o
  -2   3  13        0.03        0.29      0.83 o
  -1   3  13        0.81        1.20      1.37 o
   0   3  13        3.33        2.27      1.23 o
   1   3  13        5.08        3.29      1.89 o
   2   3  13        2.72        6.65      2.88 o
   3   3  13        3.74        3.14      2.03 o
   4   3  13        0.86       -1.77      1.77 o
  -2   4  13        1.25        1.12      0.87 o
  -1   4  13        0.00        0.24      0.91 o
   0   4  13       10.50        8.98      2.71 o
   1   4  13       29.28       29.78      7.17 o
   2   4  13        0.00        1.27      1.24 o
   3   4  13        1.01        1.30      1.27 o
   4   4  13        0.52        4.58      1.97 o
  -2   5  13       15.04       22.00      5.91 o
  -1   5  13        2.25        1.60      0.54 o
   0   5  13        0.07       -0.51      1.70 o
   1   5  13        0.05        0.31      1.03 o
   2   5  13        0.56        4.03      1.47 o
   3   5  13        0.62        0.85      0.92 o
   4   5  13        0.20       -0.27      1.08 o
  -2   6  13        1.09        1.73      1.47 o
  -1   6  13        0.93        1.90      1.52 o
   0   6  13        1.20        1.45      1.06 o
   1   6  13        0.38       -0.13      1.80 o
   2   6  13        2.00       -1.97      2.05 o
   3   6  13        0.01        1.93      1.79 o
  -1   7  13        0.00        0.25      1.36 o
   0   7  13        1.43        1.88      1.55 o
   1   7  13        0.50       -0.53      1.87 o
   2   7  13        1.76        2.19      1.86 o
   3   7  13        0.45        0.28      0.92 o
  -1   8  13        0.12       -0.69      1.44 o
   0   8  13        0.98       -0.28      1.68 o
   1   8  13        0.11        0.55      1.19 o
   2   8  13        0.93       -0.23      1.33 o
   3   8  13        0.51        1.45      1.06 o
   0   9  13        0.01        0.56      1.73 o
   1   9  13        2.91        2.23      2.10 o
   2   9  13        0.64        1.97      2.22 o
   1  10  13        3.17        2.16      2.06 o
   0  -5  14        0.32        3.07      1.84 o
   1  -5  14        1.32       -0.69      1.99 o
  -1  -4  14        2.70        3.24      1.94 o
   0  -4  14        1.29        1.10      0.54 o
   1  -4  14        0.95       -0.58      1.99 o
   2  -4  14        6.86        6.88      4.55 o
  -1  -3  14       35.82       32.28     14.79 o
   0  -3  14        8.06        5.30      2.20 o
   1  -3  14        0.06       -0.58      2.10 o
   2  -3  14        8.92       12.44      5.49 o
  -1  -2  14       20.37       14.82      6.76 o
   0  -2  14       18.98       14.76      4.01 o
   1  -2  14        1.26       -0.67      2.12 o
   2  -2  14        0.13        0.91      1.37 o
   3  -2  14        1.13        3.77      2.54 o
  -1  -1  14        0.66        0.28      1.51 o
   0  -1  14        0.92        1.88      1.09 o
   1  -1  14        0.01        1.58      1.61 o
   2  -1  14        0.33        0.26      1.38 o
   3  -1  14        0.21        0.63      1.66 o
  -2   0  14        0.00        2.25      2.02 o
  -1   0  14        0.27        1.71      0.97 o
   0   0  14        0.72        3.46      1.89 o
   1   0  14        0.42        3.26      1.73 o
   2   0  14        0.68        1.81      1.18 o
   3   0  14        0.40        0.87      1.10 o
  -2   1  14        0.13        2.28      1.54 o
  -1   1  14        0.01        1.64      0.95 o
   0   1  14        0.04        2.42      1.29 o
   1   1  14        2.39        5.62      2.50 o
   2   1  14        3.24        4.22      1.93 o
   3   1  14        0.30       -0.02      1.18 o
  -2   2  14        0.15        2.77      2.33 o
  -1   2  14        0.81        1.89      0.90 o
   0   2  14        3.39        1.85      1.12 o
   1   2  14        4.31        4.49      2.42 o
   2   2  14        6.06        8.24      3.12 o
   3   2  14        2.06        4.11      2.68 o
  -1   3  14        2.15       -0.78      1.53 o
   0   3  14       18.48       16.93      6.21 o
   1   3  14        0.60        2.52      1.40 o
   2   3  14        1.87        0.80      1.04 o
   3   3  14        0.98        1.88      1.64 o
  -1   4  14        0.17        0.41      1.17 o
   0   4  14       13.39       12.43      5.73 o
   1   4  14        0.00        1.25      1.12 o
   2   4  14        1.04        0.82      1.74 o
   3   4  14        0.16       -0.17      2.24 o
  -1   5  14        0.05        0.41      0.75 o
   0   5  14        0.22        1.07      0.86 o
   1   5  14        0.01       -0.31      2.01 o
   2   5  14        0.66        2.68      1.60 o
   3   5  14        0.22       -0.51      2.24 o
  -1   6  14        0.15       -0.88      0.88 o
   0   6  14        0.02        2.45      1.32 o
   1   6  14        2.47        0.83      0.82 o
   2   6  14        0.34        0.51      1.65 o
   3   6  14        0.04       -1.04      2.45 o
   0   7  14        0.49        2.44      1.48 o
   1   7  14        1.25        0.59      2.06 o
   2   7  14        0.01        1.54      0.96 o
   0   8  14        0.60        0.41      1.68 o
   1   8  14        0.17        0.16      1.03 o
   2   8  14        0.26        3.10      2.37 o
   0  -2  15        0.30        1.38      0.82 o
   1  -2  15        0.11        0.46      0.82 o
   0  -1  15        0.44       -0.76      1.83 o
   1  -1  15        0.41        1.06      0.83 o
   2  -1  15        0.04       -2.08      2.08 o
   0   0  15        0.42        0.41      0.86 o
   1   0  15        0.10       -1.07      1.93 o
   2   0  15        1.07        0.69      0.87 o
   0   1  15        1.84        2.42      1.46 o
   1   1  15        0.09        0.41      1.19 o
   2   1  15        1.04       -0.44      2.11 o
   0   2  15        0.26       -0.54      1.81 o
   1   2  15        1.17        1.20      1.24 o
   2   2  15        2.26        2.12      1.57 o
   0   3  15        1.13       -1.31      1.88 o
   1   3  15        0.50        0.84      1.31 o
   2   3  15        0.20       -0.48      1.99 o
   0   4  15        0.02        3.88      2.49 o
   1   4  15        0.32       -0.20      1.52 o
   2   4  15        1.00       -1.26      2.13 o
   0   5  15        0.09        2.27      1.47 o
   1   5  15        0.55       -0.28      1.18 o
   2   5  15        2.44        3.23      3.51 o
   1   6  15        0.77        0.83      0.92 o
 
